# Supplementary material for: Exploration of the involvement of LncRNA in HIV-associated encephalitis using bioinformatics
Source: PeerJ. 2018 Oct 12;6:e5721. doi: 10.7717/peerj.5721 (PMC6187992; doi:10.7717/peerj.5721)
Supplement: Data S1 [file peerj-06-5721-s001.gz]

Archive with 1 entries (1 files):
- peerj-06-5721-s001
