# Supplementary material for: Exploration of the involvement of LncRNA in HIV-associated encephalitis using bioinformatics
Source: PeerJ. 2018 Oct 12;6:e5721. doi: 10.7717/peerj.5721 (PMC6187992; doi:10.7717/peerj.5721)
Supplement: Data S1 [file peerj-06-5721-s001.gz › peerj-06-5721-s001]

!Series_title	"The National NeuroAIDS Tissue Consortium Brain Gene Array: Two types of HIV-associated neurocognitive impairment"
!Series_geo_accession	"GSE35864"
!Series_status	"Public on Aug 01 2012"
!Series_submission_date	"Feb 16 2012"
!Series_last_update_date	"May 05 2017"
!Series_pubmed_id	"23049970"
!Series_summary	"Finding the differences in gene expression in three regions of the brain, basal ganglia, white matter, and frontal cortex, in normal, HIV infected, HIV infected with neurocognitive impairment, and HIV infected with both neurocognitive impairment and encephalitis patients."
!Series_summary	""
!Series_overall_design	"Twenty-four human subjects in four groups were examined A) Uninfected controls; B) HIV-1 infected subjects with no substantial neurocognitive impairment (NCI); C) Infected with substantial NCI without HIV encephalitis (HIVE); D) Infected with substantial NCI and HIVE. RNA from neocortex, white matter, and neostriatum was processed with the Affymetrix® array platform."
!Series_type	"Expression profiling by array"
!Series_contributor	"Benjamin,B,Gelman"
!Series_sample_id	"GSM876838 GSM876839 GSM876840 GSM876841 GSM876842 GSM876843 GSM876844 GSM876845 GSM876846 GSM876847 GSM876848 GSM876849 GSM876850 GSM876851 GSM876852 GSM876853 GSM876854 GSM876855 GSM876856 GSM876857 GSM876858 GSM876859 GSM876860 GSM876861 GSM876862 GSM876863 GSM876864 GSM876865 GSM876866 GSM876867 GSM876868 GSM876869 GSM876870 GSM876871 GSM876872 GSM876873 GSM876874 GSM876875 GSM876876 GSM876877 GSM876878 GSM876879 GSM876880 GSM876881 GSM876882 GSM876883 GSM876884 GSM876885 GSM876886 GSM876887 GSM876888 GSM876889 GSM876890 GSM876891 GSM876892 GSM876893 GSM876894 GSM876895 GSM876896 GSM876897 GSM876898 GSM876899 GSM876900 GSM876901 GSM876902 GSM876903 GSM876904 GSM876905 GSM876906 GSM876907 GSM876908 GSM876909 "
!Series_contact_name	"Jessica,,Winkler"
!Series_contact_email	"jwinkle@unmc.edu"
!Series_contact_laboratory	"Howard Fox"
!Series_contact_department	"Pharmacology and Experimental Neuroscience"
!Series_contact_institute	"University of Nebraska Medical Center"
!Series_contact_address	"985800 Nebraska Medical Center- DRC I"
!Series_contact_city	"Omaha"
!Series_contact_zip/postal_code	"68198"
!Series_contact_country	"USA"
!Series_supplementary_file	"ftp://ftp.ncbi.nlm.nih.gov/geo/series/GSE35nnn/GSE35864/suppl/GSE35864_RAW.tar"
!Series_platform_id	"GPL570"
!Series_platform_taxid	"9606"
!Series_sample_taxid	"9606"
!Series_relation	"BioProject: https://www.ncbi.nlm.nih.gov/bioproject/PRJNA151885"

!Sample_title	"A1_white_matter_Control"	"A2_white_matter_Control"	"A3_white_matter_Control"	"A4_white_matter_Control"	"A5_white_matter_Control"	"A6_white_matter_Control"	"B1_white_matter_HIV infected"	"B2_white_matter_HIV infected"	"B3_white_matter_HIV infected"	"B4_white_matter_HIV infected"	"B5_white_matter_HIV infected"	"B6_white_matter_HIV infected"	"C1_white_matter_HIV infected_w/HAD_w/o HIVE"	"C2_white_matter_HIV infected_w/HAD_w/o HIVE"	"C3_white_matter_HIV infected_w/HAD_w/o HIVE"	"C4_white_matter_HIV infected_w/HAD_w/o HIVE"	"C5_white_matter_HIV infected_w/HAD_w/o HIVE"	"C6_white_matter_HIV infected_w/HAD_w/o HIVE"	"C7_white_matter_HIV infected_w/HAD_w/o HIVE"	"D1_white_matter_HIV infected_w/HAD_w/ HIVE"	"D2_white_matter_HIV infected_w/HAD_w/ HIVE"	"D3_white_matter_HIV infected_w/HAD_w/ HIVE"	"D4_white_matter_HIV infected_w/HAD_w/ HIVE"	"D5_white_matter_HIV infected_w/HAD_w/ HIVE"	"A1_Frontal_Cortex_Control"	"A2_Frontal_Cortex_Control"	"A3_Frontal_Cortex_Control"	"A4_Frontal_Cortex_Control"	"A5_Frontal_Cortex_Control"	"A6_Frontal_Cortex_Control"	"B1_Frontal_Cortex_HIV infected"	"B2_Frontal_Cortex_HIV infected"	"B3_Frontal_Cortex_HIV infected"	"B4_Frontal_Cortex_HIV infected"	"B5_Frontal_Cortex_HIV infected"	"B6_Frontal_Cortex_HIV infected"	"C1_Frontal_Cortex_HIV infected_w/HAD_w/o HIVE"	"C2_Frontal_Cortex_HIV infected_w/HAD_w/o HIVE"	"C3_Frontal_Cortex_HIV infected_w/HAD_w/o HIVE"	"C4_Frontal_Cortex_HIV infected_w/HAD_w/o HIVE"	"C5_Frontal_Cortex_HIV infected_w/HAD_w/o HIVE"	"C6_Frontal_Cortex_HIV infected_w/HAD_w/o HIVE"	"C7_Frontal_Cortex_HIV infected_w/HAD_w/o HIVE"	"D1_Frontal_Cortex_HIV infected_w/HAD_w/ HIVE"	"D2_Frontal_Cortex_HIV infected_w/HAD_w/ HIVE"	"D3_Frontal_Cortex_HIV infected_w/HAD_w/ HIVE"	"D4_Frontal_Cortex_HIV infected_w/HAD_w/ HIVE"	"D5_Frontal_Cortex_HIV infected_w/HAD_w/ HIVE"	"A1_basal_ganglia_Control"	"A2_basal_ganglia_Control"	"A3_basal_ganglia_Control"	"A4_basal_ganglia_Control"	"A5_basal_ganglia_Control"	"A6_basal_ganglia_Control"	"B1_basal_ganglia_HIV infected"	"B2_basal_ganglia_HIV infected"	"B3_basal_ganglia_HIV infected"	"B4_basal_ganglia_HIV infected"	"B5_basal_ganglia_HIV infected"	"B6_basal_ganglia_HIV infected"	"C1_basal_ganglia_HIV infected_w/HAD_w/o HIVE"	"C2_basal_ganglia_HIV infected_w/HAD_w/o HIVE"	"C3_basal_ganglia_HIV infected_w/HAD_w/o HIVE"	"C4_basal_ganglia_HIV infected_w/HAD_w/o HIVE"	"C5_basal_ganglia_HIV infected_w/HAD_w/o HIVE"	"C6_basal_ganglia_HIV infected_w/HAD_w/o HIVE"	"C7_basal_ganglia_HIV infected_w/HAD_w/o HIVE"	"D1_basal_ganglia_HIV infected_w/HAD_w/ HIVE"	"D2_basal_ganglia_HIV infected_w/HAD_w/ HIVE"	"D3_basal_ganglia_HIV infected_w/HAD_w/ HIVE"	"D4_basal_ganglia_HIV infected_w/HAD_w/ HIVE"	"D5_basal_ganglia_HIV infected_w/HAD_w/ HIVE"
!Sample_geo_accession	"GSM876838"	"GSM876839"	"GSM876840"	"GSM876841"	"GSM876842"	"GSM876843"	"GSM876844"	"GSM876845"	"GSM876846"	"GSM876847"	"GSM876848"	"GSM876849"	"GSM876850"	"GSM876851"	"GSM876852"	"GSM876853"	"GSM876854"	"GSM876855"	"GSM876856"	"GSM876857"	"GSM876858"	"GSM876859"	"GSM876860"	"GSM876861"	"GSM876862"	"GSM876863"	"GSM876864"	"GSM876865"	"GSM876866"	"GSM876867"	"GSM876868"	"GSM876869"	"GSM876870"	"GSM876871"	"GSM876872"	"GSM876873"	"GSM876874"	"GSM876875"	"GSM876876"	"GSM876877"	"GSM876878"	"GSM876879"	"GSM876880"	"GSM876881"	"GSM876882"	"GSM876883"	"GSM876884"	"GSM876885"	"GSM876886"	"GSM876887"	"GSM876888"	"GSM876889"	"GSM876890"	"GSM876891"	"GSM876892"	"GSM876893"	"GSM876894"	"GSM876895"	"GSM876896"	"GSM876897"	"GSM876898"	"GSM876899"	"GSM876900"	"GSM876901"	"GSM876902"	"GSM876903"	"GSM876904"	"GSM876905"	"GSM876906"	"GSM876907"	"GSM876908"	"GSM876909"
!Sample_status	"Public on Aug 01 2012"	"Public on Aug 01 2012"	"Public on Aug 01 2012"	"Public on Aug 01 2012"	"Public on Aug 01 2012"	"Public on Aug 01 2012"	"Public on Aug 01 2012"	"Public on Aug 01 2012"	"Public on Aug 01 2012"	"Public on Aug 01 2012"	"Public on Aug 01 2012"	"Public on Aug 01 2012"	"Public on Aug 01 2012"	"Public on Aug 01 2012"	"Public on Aug 01 2012"	"Public on Aug 01 2012"	"Public on Aug 01 2012"	"Public on Aug 01 2012"	"Public on Aug 01 2012"	"Public on Aug 01 2012"	"Public on Aug 01 2012"	"Public on Aug 01 2012"	"Public on Aug 01 2012"	"Public on Aug 01 2012"	"Public on Aug 01 2012"	"Public on Aug 01 2012"	"Public on Aug 01 2012"	"Public on Aug 01 2012"	"Public on Aug 01 2012"	"Public on Aug 01 2012"	"Public on Aug 01 2012"	"Public on Aug 01 2012"	"Public on Aug 01 2012"	"Public on Aug 01 2012"	"Public on Aug 01 2012"	"Public on Aug 01 2012"	"Public on Aug 01 2012"	"Public on Aug 01 2012"	"Public on Aug 01 2012"	"Public on Aug 01 2012"	"Public on Aug 01 2012"	"Public on Aug 01 2012"	"Public on Aug 01 2012"	"Public on Aug 01 2012"	"Public on Aug 01 2012"	"Public on Aug 01 2012"	"Public on Aug 01 2012"	"Public on Aug 01 2012"	"Public on Aug 01 2012"	"Public on Aug 01 2012"	"Public on Aug 01 2012"	"Public on Aug 01 2012"	"Public on Aug 01 2012"	"Public on Aug 01 2012"	"Public on Aug 01 2012"	"Public on Aug 01 2012"	"Public on Aug 01 2012"	"Public on Aug 01 2012"	"Public on Aug 01 2012"	"Public on Aug 01 2012"	"Public on Aug 01 2012"	"Public on Aug 01 2012"	"Public on Aug 01 2012"	"Public on Aug 01 2012"	"Public on Aug 01 2012"	"Public on Aug 01 2012"	"Public on Aug 01 2012"	"Public on Aug 01 2012"	"Public on Aug 01 2012"	"Public on Aug 01 2012"	"Public on Aug 01 2012"	"Public on Aug 01 2012"
!Sample_submission_date	"Feb 16 2012"	"Feb 16 2012"	"Feb 16 2012"	"Feb 16 2012"	"Feb 16 2012"	"Feb 16 2012"	"Feb 16 2012"	"Feb 16 2012"	"Feb 16 2012"	"Feb 16 2012"	"Feb 16 2012"	"Feb 16 2012"	"Feb 16 2012"	"Feb 16 2012"	"Feb 16 2012"	"Feb 16 2012"	"Feb 16 2012"	"Feb 16 2012"	"Feb 16 2012"	"Feb 16 2012"	"Feb 16 2012"	"Feb 16 2012"	"Feb 16 2012"	"Feb 16 2012"	"Feb 16 2012"	"Feb 16 2012"	"Feb 16 2012"	"Feb 16 2012"	"Feb 16 2012"	"Feb 16 2012"	"Feb 16 2012"	"Feb 16 2012"	"Feb 16 2012"	"Feb 16 2012"	"Feb 16 2012"	"Feb 16 2012"	"Feb 16 2012"	"Feb 16 2012"	"Feb 16 2012"	"Feb 16 2012"	"Feb 16 2012"	"Feb 16 2012"	"Feb 16 2012"	"Feb 16 2012"	"Feb 16 2012"	"Feb 16 2012"	"Feb 16 2012"	"Feb 16 2012"	"Feb 16 2012"	"Feb 16 2012"	"Feb 16 2012"	"Feb 16 2012"	"Feb 16 2012"	"Feb 16 2012"	"Feb 16 2012"	"Feb 16 2012"	"Feb 16 2012"	"Feb 16 2012"	"Feb 16 2012"	"Feb 16 2012"	"Feb 16 2012"	"Feb 16 2012"	"Feb 16 2012"	"Feb 16 2012"	"Feb 16 2012"	"Feb 16 2012"	"Feb 16 2012"	"Feb 16 2012"	"Feb 16 2012"	"Feb 16 2012"	"Feb 16 2012"	"Feb 16 2012"
!Sample_last_update_date	"Aug 01 2012"	"Aug 01 2012"	"Aug 01 2012"	"Aug 01 2012"	"Aug 01 2012"	"Aug 01 2012"	"Aug 01 2012"	"Aug 01 2012"	"Aug 01 2012"	"Aug 01 2012"	"Aug 01 2012"	"Nov 19 2012"	"Aug 01 2012"	"Aug 01 2012"	"Aug 01 2012"	"Aug 01 2012"	"Aug 01 2012"	"Aug 01 2012"	"Aug 01 2012"	"Aug 01 2012"	"Aug 01 2012"	"Aug 01 2012"	"Aug 01 2012"	"Aug 01 2012"	"Aug 01 2012"	"Aug 01 2012"	"Aug 01 2012"	"Aug 01 2012"	"Aug 01 2012"	"Aug 01 2012"	"Aug 01 2012"	"Aug 01 2012"	"Aug 01 2012"	"Aug 01 2012"	"Aug 01 2012"	"Nov 19 2012"	"Aug 01 2012"	"Aug 01 2012"	"Aug 01 2012"	"Aug 01 2012"	"Aug 01 2012"	"Aug 01 2012"	"Aug 01 2012"	"Aug 01 2012"	"Aug 01 2012"	"Aug 01 2012"	"Aug 01 2012"	"Aug 01 2012"	"Aug 01 2012"	"Aug 01 2012"	"Aug 01 2012"	"Aug 01 2012"	"Aug 01 2012"	"Aug 01 2012"	"Aug 01 2012"	"Aug 01 2012"	"Aug 01 2012"	"Aug 01 2012"	"Aug 01 2012"	"Nov 19 2012"	"Aug 01 2012"	"Aug 01 2012"	"Aug 01 2012"	"Aug 01 2012"	"Aug 01 2012"	"Aug 01 2012"	"Aug 01 2012"	"Aug 01 2012"	"Aug 01 2012"	"Aug 01 2012"	"Aug 01 2012"	"Aug 01 2012"
!Sample_type	"RNA"	"RNA"	"RNA"	"RNA"	"RNA"	"RNA"	"RNA"	"RNA"	"RNA"	"RNA"	"RNA"	"RNA"	"RNA"	"RNA"	"RNA"	"RNA"	"RNA"	"RNA"	"RNA"	"RNA"	"RNA"	"RNA"	"RNA"	"RNA"	"RNA"	"RNA"	"RNA"	"RNA"	"RNA"	"RNA"	"RNA"	"RNA"	"RNA"	"RNA"	"RNA"	"RNA"	"RNA"	"RNA"	"RNA"	"RNA"	"RNA"	"RNA"	"RNA"	"RNA"	"RNA"	"RNA"	"RNA"	"RNA"	"RNA"	"RNA"	"RNA"	"RNA"	"RNA"	"RNA"	"RNA"	"RNA"	"RNA"	"RNA"	"RNA"	"RNA"	"RNA"	"RNA"	"RNA"	"RNA"	"RNA"	"RNA"	"RNA"	"RNA"	"RNA"	"RNA"	"RNA"	"RNA"
!Sample_channel_count	"1"	"1"	"1"	"1"	"1"	"1"	"1"	"1"	"1"	"1"	"1"	"1"	"1"	"1"	"1"	"1"	"1"	"1"	"1"	"1"	"1"	"1"	"1"	"1"	"1"	"1"	"1"	"1"	"1"	"1"	"1"	"1"	"1"	"1"	"1"	"1"	"1"	"1"	"1"	"1"	"1"	"1"	"1"	"1"	"1"	"1"	"1"	"1"	"1"	"1"	"1"	"1"	"1"	"1"	"1"	"1"	"1"	"1"	"1"	"1"	"1"	"1"	"1"	"1"	"1"	"1"	"1"	"1"	"1"	"1"	"1"	"1"
!Sample_source_name_ch1	"brain_white_matter"	"brain_white_matter"	"brain_white_matter"	"brain_white_matter"	"brain_white_matter"	"brain_white_matter"	"brain_white_matter"	"brain_white_matter"	"brain_white_matter"	"brain_white_matter"	"brain_white_matter"	"brain_white_matter"	"brain_white_matter"	"brain_white_matter"	"brain_white_matter"	"brain_white_matter"	"brain_white_matter"	"brain_white_matter"	"brain_white_matter"	"brain_white_matter"	"brain_white_matter"	"brain_white_matter"	"brain_white_matter"	"brain_white_matter"	"brain_frontal_cortex"	"brain_frontal_cortex"	"brain_frontal_cortex"	"brain_frontal_cortex"	"brain_frontal_cortex"	"brain_frontal_cortex"	"brain_frontal_cortex"	"brain_frontal_cortex"	"brain_frontal_cortex"	"brain_frontal_cortex"	"brain_frontal_cortex"	"brain_frontal_cortex"	"brain_frontal_cortex"	"brain_frontal_cortex"	"brain_frontal_cortex"	"brain_frontal_cortex"	"brain_frontal_cortex"	"brain_frontal_cortex"	"brain_frontal_cortex"	"brain_frontal_cortex"	"brain_frontal_cortex"	"brain_frontal_cortex"	"brain_frontal_cortex"	"brain_frontal_cortex"	"brain_basal_ganglia"	"brain_basal_ganglia"	"brain_basal_ganglia"	"brain_basal_ganglia"	"brain_basal_ganglia"	"brain_basal_ganglia"	"brain_basal_ganglia"	"brain_basal_ganglia"	"brain_basal_ganglia"	"brain_basal_ganglia"	"brain_basal_ganglia"	"brain_basal_ganglia"	"brain_basal_ganglia"	"brain_basal_ganglia"	"brain_basal_ganglia"	"brain_basal_ganglia"	"brain_basal_ganglia"	"brain_basal_ganglia"	"brain_basal_ganglia"	"brain_basal_ganglia"	"brain_basal_ganglia"	"brain_basal_ganglia"	"brain_basal_ganglia"	"brain_basal_ganglia"
!Sample_organism_ch1	"Homo sapiens"	"Homo sapiens"	"Homo sapiens"	"Homo sapiens"	"Homo sapiens"	"Homo sapiens"	"Homo sapiens"	"Homo sapiens"	"Homo sapiens"	"Homo sapiens"	"Homo sapiens"	"Homo sapiens"	"Homo sapiens"	"Homo sapiens"	"Homo sapiens"	"Homo sapiens"	"Homo sapiens"	"Homo sapiens"	"Homo sapiens"	"Homo sapiens"	"Homo sapiens"	"Homo sapiens"	"Homo sapiens"	"Homo sapiens"	"Homo sapiens"	"Homo sapiens"	"Homo sapiens"	"Homo sapiens"	"Homo sapiens"	"Homo sapiens"	"Homo sapiens"	"Homo sapiens"	"Homo sapiens"	"Homo sapiens"	"Homo sapiens"	"Homo sapiens"	"Homo sapiens"	"Homo sapiens"	"Homo sapiens"	"Homo sapiens"	"Homo sapiens"	"Homo sapiens"	"Homo sapiens"	"Homo sapiens"	"Homo sapiens"	"Homo sapiens"	"Homo sapiens"	"Homo sapiens"	"Homo sapiens"	"Homo sapiens"	"Homo sapiens"	"Homo sapiens"	"Homo sapiens"	"Homo sapiens"	"Homo sapiens"	"Homo sapiens"	"Homo sapiens"	"Homo sapiens"	"Homo sapiens"	"Homo sapiens"	"Homo sapiens"	"Homo sapiens"	"Homo sapiens"	"Homo sapiens"	"Homo sapiens"	"Homo sapiens"	"Homo sapiens"	"Homo sapiens"	"Homo sapiens"	"Homo sapiens"	"Homo sapiens"	"Homo sapiens"
!Sample_characteristics_ch1	"race: White"	"race: White"	"race: Hispanic"	"race: White"	"race: White"	"race: White"	"race: White"	"race: White"	"race: White"	"race: White"	"race: White"	"race: White"	"race: Black"	"race: White"	"race: White"	"race: Hispanic"	"race: White"	"race: Hispanic"	"race: White"	"race: White"	"race: White"	"race: White"	"race: White"	"race: Hispanic"	"race: White"	"race: White"	"race: Hispanic"	"race: White"	"race: White"	"race: White"	"race: White"	"race: White"	"race: White"	"race: White"	"race: White"	"race: White"	"race: Black"	"race: White"	"race: White"	"race: Hispanic"	"race: White"	"race: Hispanic"	"race: White"	"race: White"	"race: White"	"race: White"	"race: White"	"race: Hispanic"	"race: White"	"race: White"	"race: Hispanic"	"race: White"	"race: White"	"race: White"	"race: White"	"race: White"	"race: White"	"race: White"	"race: White"	"race: White"	"race: Black"	"race: White"	"race: White"	"race: Hispanic"	"race: White"	"race: Hispanic"	"race: White"	"race: White"	"race: White"	"race: White"	"race: White"	"race: Hispanic"
!Sample_characteristics_ch1	"age: 44"	"age: 53"	"age: 63"	"age: 58"	"age: 34"	"age: 48"	"age: 49"	"age: 47"	"age: 44"	"age: 59"	"age: 60"	"age: 39"	"age: 33"	"age: 35"	"age: 57"	"age: 36"	"age: 52"	"age: 41"	"age: 52"	"age: 48"	"age: 32"	"age: 39"	"age: 55"	"age: 41"	"age: 44"	"age: 53"	"age: 63"	"age: 58"	"age: 34"	"age: 48"	"age: 49"	"age: 47"	"age: 44"	"age: 59"	"age: 60"	"age: 39"	"age: 33"	"age: 35"	"age: 57"	"age: 36"	"age: 52"	"age: 41"	"age: 52"	"age: 48"	"age: 32"	"age: 39"	"age: 55"	"age: 41"	"age: 44"	"age: 53"	"age: 63"	"age: 58"	"age: 34"	"age: 48"	"age: 49"	"age: 47"	"age: 44"	"age: 59"	"age: 60"	"age: 39"	"age: 33"	"age: 35"	"age: 57"	"age: 36"	"age: 52"	"age: 41"	"age: 52"	"age: 48"	"age: 32"	"age: 39"	"age: 55"	"age: 41"
!Sample_characteristics_ch1	"gender: male"	"gender: male"	"gender: male"	"gender: male"	"gender: male"	"gender: female"	"gender: male"	"gender: male"	"gender: male"	"gender: male"	"gender: male"	"gender: male"	"gender: male"	"gender: male"	"gender: male"	"gender: male"	"gender: male"	"gender: male"	"gender: male"	"gender: male"	"gender: male"	"gender: male"	"gender: male"	"gender: male"	"gender: male"	"gender: male"	"gender: male"	"gender: male"	"gender: male"	"gender: female"	"gender: male"	"gender: male"	"gender: male"	"gender: male"	"gender: male"	"gender: male"	"gender: male"	"gender: male"	"gender: male"	"gender: male"	"gender: male"	"gender: male"	"gender: male"	"gender: male"	"gender: male"	"gender: male"	"gender: male"	"gender: male"	"gender: male"	"gender: male"	"gender: male"	"gender: male"	"gender: male"	"gender: female"	"gender: male"	"gender: male"	"gender: male"	"gender: male"	"gender: male"	"gender: male"	"gender: male"	"gender: male"	"gender: male"	"gender: male"	"gender: male"	"gender: male"	"gender: male"	"gender: male"	"gender: male"	"gender: male"	"gender: male"	"gender: male"
!Sample_characteristics_ch1	"phenotype: normal (control)"	"phenotype: normal (control)"	"phenotype: normal (control)"	"phenotype: normal (control)"	"phenotype: normal (control)"	"phenotype: normal (control)"	"phenotype: HIV Infected"	"phenotype: HIV Infected"	"phenotype: HIV Infected"	"phenotype: HIV Infected"	"phenotype: HIV Infected"	"phenotype: HIV Infected"	"phenotype: HIV Infected with neurocognitive impairment (HAD: HIV-associated dementia)"	"phenotype: HIV Infected with neurocognitive impairment (HAD: HIV-associated dementia)"	"phenotype: HIV Infected with neurocognitive impairment (HAD: HIV-associated dementia)"	"phenotype: HIV Infected with neurocognitive impairment (HAD: HIV-associated dementia)"	"phenotype: HIV Infected with neurocognitive impairment (HAD: HIV-associated dementia)"	"phenotype: HIV Infected with neurocognitive impairment (HAD: HIV-associated dementia)"	"phenotype: HIV Infected with neurocognitive impairment (HAD: HIV-associated dementia)"	"phenotype: HIV Infected with HAD and HIV encephalitis (HIVE)"	"phenotype: HIV Infected with HAD and HIV encephalitis (HIVE)"	"phenotype: HIV Infected with HAD and HIV encephalitis (HIVE)"	"phenotype: HIV Infected with HAD and HIV encephalitis (HIVE)"	"phenotype: HIV Infected with HAD and HIV encephalitis (HIVE)"	"phenotype: normal (control)"	"phenotype: normal (control)"	"phenotype: normal (control)"	"phenotype: normal (control)"	"phenotype: normal (control)"	"phenotype: normal (control)"	"phenotype: HIV Infected"	"phenotype: HIV Infected"	"phenotype: HIV Infected"	"phenotype: HIV Infected"	"phenotype: HIV Infected"	"phenotype: HIV Infected"	"phenotype: HIV Infected with neurocognitive impairment (HAD: HIV-associated dementia)"	"phenotype: HIV Infected with neurocognitive impairment (HAD: HIV-associated dementia)"	"phenotype: HIV Infected with neurocognitive impairment (HAD: HIV-associated dementia)"	"phenotype: HIV Infected with neurocognitive impairment (HAD: HIV-associated dementia)"	"phenotype: HIV Infected with neurocognitive impairment (HAD: HIV-associated dementia)"	"phenotype: HIV Infected with neurocognitive impairment (HAD: HIV-associated dementia)"	"phenotype: HIV Infected with neurocognitive impairment (HAD: HIV-associated dementia)"	"phenotype: HIV Infected with HAD and HIV encephalitis (HIVE)"	"phenotype: HIV Infected with HAD and HIV encephalitis (HIVE)"	"phenotype: HIV Infected with HAD and HIV encephalitis (HIVE)"	"phenotype: HIV Infected with HAD and HIV encephalitis (HIVE)"	"phenotype: HIV Infected with HAD and HIV encephalitis (HIVE)"	"phenotype: normal (control)"	"phenotype: normal (control)"	"phenotype: normal (control)"	"phenotype: normal (control)"	"phenotype: normal (control)"	"phenotype: normal (control)"	"phenotype: HIV Infected"	"phenotype: HIV Infected"	"phenotype: HIV Infected"	"phenotype: HIV Infected"	"phenotype: HIV Infected"	"phenotype: HIV Infected"	"phenotype: HIV Infected with HAD"	"phenotype: HIV Infected with HAD"	"phenotype: HIV Infected with HAD"	"phenotype: HIV Infected with HAD"	"phenotype: HIV Infected with HAD"	"phenotype: HIV Infected with HAD"	"phenotype: HIV Infected with HAD"	"phenotype: HIV Infected with HAD and encephalitis"	"phenotype: HIV Infected with HAD and encephalitis"	"phenotype: HIV Infected with HAD and encephalitis"	"phenotype: HIV Infected with HAD and encephalitis"	"phenotype: HIV Infected with HAD and encephalitis"
!Sample_characteristics_ch1	"tissue: White matter"	"tissue: White matter"	"tissue: White matter"	"tissue: White matter"	"tissue: White matter"	"tissue: White matter"	"tissue: White matter"	"tissue: White matter"	"tissue: White matter"	"tissue: White matter"	"tissue: White matter"	"tissue: White matter"	"tissue: White matter"	"tissue: White matter"	"tissue: White matter"	"tissue: White matter"	"tissue: White matter"	"tissue: White matter"	"tissue: White matter"	"tissue: White matter"	"tissue: White matter"	"tissue: White matter"	"tissue: White matter"	"tissue: White matter"	"tissue: Frontal cortex"	"tissue: Frontal cortex"	"tissue: Frontal cortex"	"tissue: Frontal cortex"	"tissue: Frontal cortex"	"tissue: Frontal cortex"	"tissue: Frontal cortex"	"tissue: Frontal cortex"	"tissue: Frontal cortex"	"tissue: Frontal cortex"	"tissue: Frontal cortex"	"tissue: Frontal cortex"	"tissue: Frontal cortex"	"tissue: Frontal cortex"	"tissue: Frontal cortex"	"tissue: Frontal cortex"	"tissue: Frontal cortex"	"tissue: Frontal cortex"	"tissue: Frontal cortex"	"tissue: Frontal cortex"	"tissue: Frontal cortex"	"tissue: Frontal cortex"	"tissue: Frontal cortex"	"tissue: Frontal cortex"	"tissue: Basal ganglia"	"tissue: Basal ganglia"	"tissue: Basal ganglia"	"tissue: Basal ganglia"	"tissue: Basal ganglia"	"tissue: Basal ganglia"	"tissue: Basal ganglia"	"tissue: Basal ganglia"	"tissue: Basal ganglia"	"tissue: Basal ganglia"	"tissue: Basal ganglia"	"tissue: Basal ganglia"	"tissue: Basal ganglia"	"tissue: Basal ganglia"	"tissue: Basal ganglia"	"tissue: Basal ganglia"	"tissue: Basal ganglia"	"tissue: Basal ganglia"	"tissue: Basal ganglia"	"tissue: Basal ganglia"	"tissue: Basal ganglia"	"tissue: Basal ganglia"	"tissue: Basal ganglia"	"tissue: Basal ganglia"
!Sample_molecule_ch1	"total RNA"	"total RNA"	"total RNA"	"total RNA"	"total RNA"	"total RNA"	"total RNA"	"total RNA"	"total RNA"	"total RNA"	"total RNA"	"total RNA"	"total RNA"	"total RNA"	"total RNA"	"total RNA"	"total RNA"	"total RNA"	"total RNA"	"total RNA"	"total RNA"	"total RNA"	"total RNA"	"total RNA"	"total RNA"	"total RNA"	"total RNA"	"total RNA"	"total RNA"	"total RNA"	"total RNA"	"total RNA"	"total RNA"	"total RNA"	"total RNA"	"total RNA"	"total RNA"	"total RNA"	"total RNA"	"total RNA"	"total RNA"	"total RNA"	"total RNA"	"total RNA"	"total RNA"	"total RNA"	"total RNA"	"total RNA"	"total RNA"	"total RNA"	"total RNA"	"total RNA"	"total RNA"	"total RNA"	"total RNA"	"total RNA"	"total RNA"	"total RNA"	"total RNA"	"total RNA"	"total RNA"	"total RNA"	"total RNA"	"total RNA"	"total RNA"	"total RNA"	"total RNA"	"total RNA"	"total RNA"	"total RNA"	"total RNA"	"total RNA"
!Sample_extract_protocol_ch1	"Trizol extraction of total RNA was performed according to the manufacturer's instructions."	"Trizol extraction of total RNA was performed according to the manufacturer's instructions."	"Trizol extraction of total RNA was performed according to the manufacturer's instructions."	"Trizol extraction of total RNA was performed according to the manufacturer's instructions."	"Trizol extraction of total RNA was performed according to the manufacturer's instructions."	"Trizol extraction of total RNA was performed according to the manufacturer's instructions."	"Trizol extraction of total RNA was performed according to the manufacturer's instructions."	"Trizol extraction of total RNA was performed according to the manufacturer's instructions."	"Trizol extraction of total RNA was performed according to the manufacturer's instructions."	"Trizol extraction of total RNA was performed according to the manufacturer's instructions."	"Trizol extraction of total RNA was performed according to the manufacturer's instructions."	"Trizol extraction of total RNA was performed according to the manufacturer's instructions."	"Trizol extraction of total RNA was performed according to the manufacturer's instructions."	"Trizol extraction of total RNA was performed according to the manufacturer's instructions."	"Trizol extraction of total RNA was performed according to the manufacturer's instructions."	"Trizol extraction of total RNA was performed according to the manufacturer's instructions."	"Trizol extraction of total RNA was performed according to the manufacturer's instructions."	"Trizol extraction of total RNA was performed according to the manufacturer's instructions."	"Trizol extraction of total RNA was performed according to the manufacturer's instructions."	"Trizol extraction of total RNA was performed according to the manufacturer's instructions."	"Trizol extraction of total RNA was performed according to the manufacturer's instructions."	"Trizol extraction of total RNA was performed according to the manufacturer's instructions."	"Trizol extraction of total RNA was performed according to the manufacturer's instructions."	"Trizol extraction of total RNA was performed according to the manufacturer's instructions."	"Trizol extraction of total RNA was performed according to the manufacturer's instructions."	"Trizol extraction of total RNA was performed according to the manufacturer's instructions."	"Trizol extraction of total RNA was performed according to the manufacturer's instructions."	"Trizol extraction of total RNA was performed according to the manufacturer's instructions."	"Trizol extraction of total RNA was performed according to the manufacturer's instructions."	"Trizol extraction of total RNA was performed according to the manufacturer's instructions."	"Trizol extraction of total RNA was performed according to the manufacturer's instructions."	"Trizol extraction of total RNA was performed according to the manufacturer's instructions."	"Trizol extraction of total RNA was performed according to the manufacturer's instructions."	"Trizol extraction of total RNA was performed according to the manufacturer's instructions."	"Trizol extraction of total RNA was performed according to the manufacturer's instructions."	"Trizol extraction of total RNA was performed according to the manufacturer's instructions."	"Trizol extraction of total RNA was performed according to the manufacturer's instructions."	"Trizol extraction of total RNA was performed according to the manufacturer's instructions."	"Trizol extraction of total RNA was performed according to the manufacturer's instructions."	"Trizol extraction of total RNA was performed according to the manufacturer's instructions."	"Trizol extraction of total RNA was performed according to the manufacturer's instructions."	"Trizol extraction of total RNA was performed according to the manufacturer's instructions."	"Trizol extraction of total RNA was performed according to the manufacturer's instructions."	"Trizol extraction of total RNA was performed according to the manufacturer's instructions."	"Trizol extraction of total RNA was performed according to the manufacturer's instructions."	"Trizol extraction of total RNA was performed according to the manufacturer's instructions."	"Trizol extraction of total RNA was performed according to the manufacturer's instructions."	"Trizol extraction of total RNA was performed according to the manufacturer's instructions."	"Trizol extraction of total RNA was performed according to the manufacturer's instructions."	"Trizol extraction of total RNA was performed according to the manufacturer's instructions."	"Trizol extraction of total RNA was performed according to the manufacturer's instructions."	"Trizol extraction of total RNA was performed according to the manufacturer's instructions."	"Trizol extraction of total RNA was performed according to the manufacturer's instructions."	"Trizol extraction of total RNA was performed according to the manufacturer's instructions."	"Trizol extraction of total RNA was performed according to the manufacturer's instructions."	"Trizol extraction of total RNA was performed according to the manufacturer's instructions."	"Trizol extraction of total RNA was performed according to the manufacturer's instructions."	"Trizol extraction of total RNA was performed according to the manufacturer's instructions."	"Trizol extraction of total RNA was performed according to the manufacturer's instructions."	"Trizol extraction of total RNA was performed according to the manufacturer's instructions."	"Trizol extraction of total RNA was performed according to the manufacturer's instructions."	"Trizol extraction of total RNA was performed according to the manufacturer's instructions."	"Trizol extraction of total RNA was performed according to the manufacturer's instructions."	"Trizol extraction of total RNA was performed according to the manufacturer's instructions."	"Trizol extraction of total RNA was performed according to the manufacturer's instructions."	"Trizol extraction of total RNA was performed according to the manufacturer's instructions."	"Trizol extraction of total RNA was performed according to the manufacturer's instructions."	"Trizol extraction of total RNA was performed according to the manufacturer's instructions."	"Trizol extraction of total RNA was performed according to the manufacturer's instructions."	"Trizol extraction of total RNA was performed according to the manufacturer's instructions."	"Trizol extraction of total RNA was performed according to the manufacturer's instructions."	"Trizol extraction of total RNA was performed according to the manufacturer's instructions."
!Sample_label_ch1	"biotin"	"biotin"	"biotin"	"biotin"	"biotin"	"biotin"	"biotin"	"biotin"	"biotin"	"biotin"	"biotin"	"biotin"	"biotin"	"biotin"	"biotin"	"biotin"	"biotin"	"biotin"	"biotin"	"biotin"	"biotin"	"biotin"	"biotin"	"biotin"	"biotin"	"biotin"	"biotin"	"biotin"	"biotin"	"biotin"	"biotin"	"biotin"	"biotin"	"biotin"	"biotin"	"biotin"	"biotin"	"biotin"	"biotin"	"biotin"	"biotin"	"biotin"	"biotin"	"biotin"	"biotin"	"biotin"	"biotin"	"biotin"	"biotin"	"biotin"	"biotin"	"biotin"	"biotin"	"biotin"	"biotin"	"biotin"	"biotin"	"biotin"	"biotin"	"biotin"	"biotin"	"biotin"	"biotin"	"biotin"	"biotin"	"biotin"	"biotin"	"biotin"	"biotin"	"biotin"	"biotin"	"biotin"
!Sample_label_protocol_ch1	"Biotinylated cRNA were prepared according to the standard Affymetrix protocol from 6 ug total RNA (Expression Analysis Technical Manual, 2001, Affymetrix)."	"Biotinylated cRNA were prepared according to the standard Affymetrix protocol from 6 ug total RNA (Expression Analysis Technical Manual, 2001, Affymetrix)."	"Biotinylated cRNA were prepared according to the standard Affymetrix protocol from 6 ug total RNA (Expression Analysis Technical Manual, 2001, Affymetrix)."	"Biotinylated cRNA were prepared according to the standard Affymetrix protocol from 6 ug total RNA (Expression Analysis Technical Manual, 2001, Affymetrix)."	"Biotinylated cRNA were prepared according to the standard Affymetrix protocol from 6 ug total RNA (Expression Analysis Technical Manual, 2001, Affymetrix)."	"Biotinylated cRNA were prepared according to the standard Affymetrix protocol from 6 ug total RNA (Expression Analysis Technical Manual, 2001, Affymetrix)."	"Biotinylated cRNA were prepared according to the standard Affymetrix protocol from 6 ug total RNA (Expression Analysis Technical Manual, 2001, Affymetrix)."	"Biotinylated cRNA were prepared according to the standard Affymetrix protocol from 6 ug total RNA (Expression Analysis Technical Manual, 2001, Affymetrix)."	"Biotinylated cRNA were prepared according to the standard Affymetrix protocol from 6 ug total RNA (Expression Analysis Technical Manual, 2001, Affymetrix)."	"Biotinylated cRNA were prepared according to the standard Affymetrix protocol from 6 ug total RNA (Expression Analysis Technical Manual, 2001, Affymetrix)."	"Biotinylated cRNA were prepared according to the standard Affymetrix protocol from 6 ug total RNA (Expression Analysis Technical Manual, 2001, Affymetrix)."	"Biotinylated cRNA were prepared according to the standard Affymetrix protocol from 6 ug total RNA (Expression Analysis Technical Manual, 2001, Affymetrix)."	"Biotinylated cRNA were prepared according to the standard Affymetrix protocol from 6 ug total RNA (Expression Analysis Technical Manual, 2001, Affymetrix)."	"Biotinylated cRNA were prepared according to the standard Affymetrix protocol from 6 ug total RNA (Expression Analysis Technical Manual, 2001, Affymetrix)."	"Biotinylated cRNA were prepared according to the standard Affymetrix protocol from 6 ug total RNA (Expression Analysis Technical Manual, 2001, Affymetrix)."	"Biotinylated cRNA were prepared according to the standard Affymetrix protocol from 6 ug total RNA (Expression Analysis Technical Manual, 2001, Affymetrix)."	"Biotinylated cRNA were prepared according to the standard Affymetrix protocol from 6 ug total RNA (Expression Analysis Technical Manual, 2001, Affymetrix)."	"Biotinylated cRNA were prepared according to the standard Affymetrix protocol from 6 ug total RNA (Expression Analysis Technical Manual, 2001, Affymetrix)."	"Biotinylated cRNA were prepared according to the standard Affymetrix protocol from 6 ug total RNA (Expression Analysis Technical Manual, 2001, Affymetrix)."	"Biotinylated cRNA were prepared according to the standard Affymetrix protocol from 6 ug total RNA (Expression Analysis Technical Manual, 2001, Affymetrix)."	"Biotinylated cRNA were prepared according to the standard Affymetrix protocol from 6 ug total RNA (Expression Analysis Technical Manual, 2001, Affymetrix)."	"Biotinylated cRNA were prepared according to the standard Affymetrix protocol from 6 ug total RNA (Expression Analysis Technical Manual, 2001, Affymetrix)."	"Biotinylated cRNA were prepared according to the standard Affymetrix protocol from 6 ug total RNA (Expression Analysis Technical Manual, 2001, Affymetrix)."	"Biotinylated cRNA were prepared according to the standard Affymetrix protocol from 6 ug total RNA (Expression Analysis Technical Manual, 2001, Affymetrix)."	"Biotinylated cRNA were prepared according to the standard Affymetrix protocol from 6 ug total RNA (Expression Analysis Technical Manual, 2001, Affymetrix)."	"Biotinylated cRNA were prepared according to the standard Affymetrix protocol from 6 ug total RNA (Expression Analysis Technical Manual, 2001, Affymetrix)."	"Biotinylated cRNA were prepared according to the standard Affymetrix protocol from 6 ug total RNA (Expression Analysis Technical Manual, 2001, Affymetrix)."	"Biotinylated cRNA were prepared according to the standard Affymetrix protocol from 6 ug total RNA (Expression Analysis Technical Manual, 2001, Affymetrix)."	"Biotinylated cRNA were prepared according to the standard Affymetrix protocol from 6 ug total RNA (Expression Analysis Technical Manual, 2001, Affymetrix)."	"Biotinylated cRNA were prepared according to the standard Affymetrix protocol from 6 ug total RNA (Expression Analysis Technical Manual, 2001, Affymetrix)."	"Biotinylated cRNA were prepared according to the standard Affymetrix protocol from 6 ug total RNA (Expression Analysis Technical Manual, 2001, Affymetrix)."	"Biotinylated cRNA were prepared according to the standard Affymetrix protocol from 6 ug total RNA (Expression Analysis Technical Manual, 2001, Affymetrix)."	"Biotinylated cRNA were prepared according to the standard Affymetrix protocol from 6 ug total RNA (Expression Analysis Technical Manual, 2001, Affymetrix)."	"Biotinylated cRNA were prepared according to the standard Affymetrix protocol from 6 ug total RNA (Expression Analysis Technical Manual, 2001, Affymetrix)."	"Biotinylated cRNA were prepared according to the standard Affymetrix protocol from 6 ug total RNA (Expression Analysis Technical Manual, 2001, Affymetrix)."	"Biotinylated cRNA were prepared according to the standard Affymetrix protocol from 6 ug total RNA (Expression Analysis Technical Manual, 2001, Affymetrix)."	"Biotinylated cRNA were prepared according to the standard Affymetrix protocol from 6 ug total RNA (Expression Analysis Technical Manual, 2001, Affymetrix)."	"Biotinylated cRNA were prepared according to the standard Affymetrix protocol from 6 ug total RNA (Expression Analysis Technical Manual, 2001, Affymetrix)."	"Biotinylated cRNA were prepared according to the standard Affymetrix protocol from 6 ug total RNA (Expression Analysis Technical Manual, 2001, Affymetrix)."	"Biotinylated cRNA were prepared according to the standard Affymetrix protocol from 6 ug total RNA (Expression Analysis Technical Manual, 2001, Affymetrix)."	"Biotinylated cRNA were prepared according to the standard Affymetrix protocol from 6 ug total RNA (Expression Analysis Technical Manual, 2001, Affymetrix)."	"Biotinylated cRNA were prepared according to the standard Affymetrix protocol from 6 ug total RNA (Expression Analysis Technical Manual, 2001, Affymetrix)."	"Biotinylated cRNA were prepared according to the standard Affymetrix protocol from 6 ug total RNA (Expression Analysis Technical Manual, 2001, Affymetrix)."	"Biotinylated cRNA were prepared according to the standard Affymetrix protocol from 6 ug total RNA (Expression Analysis Technical Manual, 2001, Affymetrix)."	"Biotinylated cRNA were prepared according to the standard Affymetrix protocol from 6 ug total RNA (Expression Analysis Technical Manual, 2001, Affymetrix)."	"Biotinylated cRNA were prepared according to the standard Affymetrix protocol from 6 ug total RNA (Expression Analysis Technical Manual, 2001, Affymetrix)."	"Biotinylated cRNA were prepared according to the standard Affymetrix protocol from 6 ug total RNA (Expression Analysis Technical Manual, 2001, Affymetrix)."	"Biotinylated cRNA were prepared according to the standard Affymetrix protocol from 6 ug total RNA (Expression Analysis Technical Manual, 2001, Affymetrix)."	"Biotinylated cRNA were prepared according to the standard Affymetrix protocol from 6 ug total RNA (Expression Analysis Technical Manual, 2001, Affymetrix)."	"Biotinylated cRNA were prepared according to the standard Affymetrix protocol from 6 ug total RNA (Expression Analysis Technical Manual, 2001, Affymetrix)."	"Biotinylated cRNA were prepared according to the standard Affymetrix protocol from 6 ug total RNA (Expression Analysis Technical Manual, 2001, Affymetrix)."	"Biotinylated cRNA were prepared according to the standard Affymetrix protocol from 6 ug total RNA (Expression Analysis Technical Manual, 2001, Affymetrix)."	"Biotinylated cRNA were prepared according to the standard Affymetrix protocol from 6 ug total RNA (Expression Analysis Technical Manual, 2001, Affymetrix)."	"Biotinylated cRNA were prepared according to the standard Affymetrix protocol from 6 ug total RNA (Expression Analysis Technical Manual, 2001, Affymetrix)."	"Biotinylated cRNA were prepared according to the standard Affymetrix protocol from 6 ug total RNA (Expression Analysis Technical Manual, 2001, Affymetrix)."	"Biotinylated cRNA were prepared according to the standard Affymetrix protocol from 6 ug total RNA (Expression Analysis Technical Manual, 2001, Affymetrix)."	"Biotinylated cRNA were prepared according to the standard Affymetrix protocol from 6 ug total RNA (Expression Analysis Technical Manual, 2001, Affymetrix)."	"Biotinylated cRNA were prepared according to the standard Affymetrix protocol from 6 ug total RNA (Expression Analysis Technical Manual, 2001, Affymetrix)."	"Biotinylated cRNA were prepared according to the standard Affymetrix protocol from 6 ug total RNA (Expression Analysis Technical Manual, 2001, Affymetrix)."	"Biotinylated cRNA were prepared according to the standard Affymetrix protocol from 6 ug total RNA (Expression Analysis Technical Manual, 2001, Affymetrix)."	"Biotinylated cRNA were prepared according to the standard Affymetrix protocol from 6 ug total RNA (Expression Analysis Technical Manual, 2001, Affymetrix)."	"Biotinylated cRNA were prepared according to the standard Affymetrix protocol from 6 ug total RNA (Expression Analysis Technical Manual, 2001, Affymetrix)."	"Biotinylated cRNA were prepared according to the standard Affymetrix protocol from 6 ug total RNA (Expression Analysis Technical Manual, 2001, Affymetrix)."	"Biotinylated cRNA were prepared according to the standard Affymetrix protocol from 6 ug total RNA (Expression Analysis Technical Manual, 2001, Affymetrix)."	"Biotinylated cRNA were prepared according to the standard Affymetrix protocol from 6 ug total RNA (Expression Analysis Technical Manual, 2001, Affymetrix)."	"Biotinylated cRNA were prepared according to the standard Affymetrix protocol from 6 ug total RNA (Expression Analysis Technical Manual, 2001, Affymetrix)."	"Biotinylated cRNA were prepared according to the standard Affymetrix protocol from 6 ug total RNA (Expression Analysis Technical Manual, 2001, Affymetrix)."	"Biotinylated cRNA were prepared according to the standard Affymetrix protocol from 6 ug total RNA (Expression Analysis Technical Manual, 2001, Affymetrix)."	"Biotinylated cRNA were prepared according to the standard Affymetrix protocol from 6 ug total RNA (Expression Analysis Technical Manual, 2001, Affymetrix)."	"Biotinylated cRNA were prepared according to the standard Affymetrix protocol from 6 ug total RNA (Expression Analysis Technical Manual, 2001, Affymetrix)."	"Biotinylated cRNA were prepared according to the standard Affymetrix protocol from 6 ug total RNA (Expression Analysis Technical Manual, 2001, Affymetrix)."	"Biotinylated cRNA were prepared according to the standard Affymetrix protocol from 6 ug total RNA (Expression Analysis Technical Manual, 2001, Affymetrix)."
!Sample_taxid_ch1	"9606"	"9606"	"9606"	"9606"	"9606"	"9606"	"9606"	"9606"	"9606"	"9606"	"9606"	"9606"	"9606"	"9606"	"9606"	"9606"	"9606"	"9606"	"9606"	"9606"	"9606"	"9606"	"9606"	"9606"	"9606"	"9606"	"9606"	"9606"	"9606"	"9606"	"9606"	"9606"	"9606"	"9606"	"9606"	"9606"	"9606"	"9606"	"9606"	"9606"	"9606"	"9606"	"9606"	"9606"	"9606"	"9606"	"9606"	"9606"	"9606"	"9606"	"9606"	"9606"	"9606"	"9606"	"9606"	"9606"	"9606"	"9606"	"9606"	"9606"	"9606"	"9606"	"9606"	"9606"	"9606"	"9606"	"9606"	"9606"	"9606"	"9606"	"9606"	"9606"
!Sample_hyb_protocol	"After fragmentation, 10 ug of cRNA were hybridized for 16 hr at 45oC on Human U133 2.0 plus GeneChips were washed and stained."	"After fragmentation, 10 ug of cRNA were hybridized for 16 hr at 45oC on Human U133 2.0 plus GeneChips were washed and stained."	"After fragmentation, 10 ug of cRNA were hybridized for 16 hr at 45oC on Human U133 2.0 plus GeneChips were washed and stained."	"After fragmentation, 10 ug of cRNA were hybridized for 16 hr at 45oC on Human U133 2.0 plus GeneChips were washed and stained."	"After fragmentation, 10 ug of cRNA were hybridized for 16 hr at 45oC on Human U133 2.0 plus GeneChips were washed and stained."	"After fragmentation, 10 ug of cRNA were hybridized for 16 hr at 45oC on Human U133 2.0 plus GeneChips were washed and stained."	"After fragmentation, 10 ug of cRNA were hybridized for 16 hr at 45oC on Human U133 2.0 plus GeneChips were washed and stained."	"After fragmentation, 10 ug of cRNA were hybridized for 16 hr at 45oC on Human U133 2.0 plus GeneChips were washed and stained."	"After fragmentation, 10 ug of cRNA were hybridized for 16 hr at 45oC on Human U133 2.0 plus GeneChips were washed and stained."	"After fragmentation, 10 ug of cRNA were hybridized for 16 hr at 45oC on Human U133 2.0 plus GeneChips were washed and stained."	"After fragmentation, 10 ug of cRNA were hybridized for 16 hr at 45oC on Human U133 2.0 plus GeneChips were washed and stained."	"After fragmentation, 10 ug of cRNA were hybridized for 16 hr at 45oC on Human U133 2.0 plus GeneChips were washed and stained."	"After fragmentation, 10 ug of cRNA were hybridized for 16 hr at 45oC on Human U133 2.0 plus GeneChips were washed and stained."	"After fragmentation, 10 ug of cRNA were hybridized for 16 hr at 45oC on Human U133 2.0 plus GeneChips were washed and stained."	"After fragmentation, 10 ug of cRNA were hybridized for 16 hr at 45oC on Human U133 2.0 plus GeneChips were washed and stained."	"After fragmentation, 10 ug of cRNA were hybridized for 16 hr at 45oC on Human U133 2.0 plus GeneChips were washed and stained."	"After fragmentation, 10 ug of cRNA were hybridized for 16 hr at 45oC on Human U133 2.0 plus GeneChips were washed and stained."	"After fragmentation, 10 ug of cRNA were hybridized for 16 hr at 45oC on Human U133 2.0 plus GeneChips were washed and stained."	"After fragmentation, 10 ug of cRNA were hybridized for 16 hr at 45oC on Human U133 2.0 plus GeneChips were washed and stained."	"After fragmentation, 10 ug of cRNA were hybridized for 16 hr at 45oC on Human U133 2.0 plus GeneChips were washed and stained."	"After fragmentation, 10 ug of cRNA were hybridized for 16 hr at 45oC on Human U133 2.0 plus GeneChips were washed and stained."	"After fragmentation, 10 ug of cRNA were hybridized for 16 hr at 45oC on Human U133 2.0 plus GeneChips were washed and stained."	"After fragmentation, 10 ug of cRNA were hybridized for 16 hr at 45oC on Human U133 2.0 plus GeneChips were washed and stained."	"After fragmentation, 10 ug of cRNA were hybridized for 16 hr at 45oC on Human U133 2.0 plus GeneChips were washed and stained."	"After fragmentation, 10 ug of cRNA were hybridized for 16 hr at 45oC on Human U133 2.0 plus GeneChips were washed and stained."	"After fragmentation, 10 ug of cRNA were hybridized for 16 hr at 45oC on Human U133 2.0 plus GeneChips were washed and stained."	"After fragmentation, 10 ug of cRNA were hybridized for 16 hr at 45oC on Human U133 2.0 plus GeneChips were washed and stained."	"After fragmentation, 10 ug of cRNA were hybridized for 16 hr at 45oC on Human U133 2.0 plus GeneChips were washed and stained."	"After fragmentation, 10 ug of cRNA were hybridized for 16 hr at 45oC on Human U133 2.0 plus GeneChips were washed and stained."	"After fragmentation, 10 ug of cRNA were hybridized for 16 hr at 45oC on Human U133 2.0 plus GeneChips were washed and stained."	"After fragmentation, 10 ug of cRNA were hybridized for 16 hr at 45oC on Human U133 2.0 plus GeneChips were washed and stained."	"After fragmentation, 10 ug of cRNA were hybridized for 16 hr at 45oC on Human U133 2.0 plus GeneChips were washed and stained."	"After fragmentation, 10 ug of cRNA were hybridized for 16 hr at 45oC on Human U133 2.0 plus GeneChips were washed and stained."	"After fragmentation, 10 ug of cRNA were hybridized for 16 hr at 45oC on Human U133 2.0 plus GeneChips were washed and stained."	"After fragmentation, 10 ug of cRNA were hybridized for 16 hr at 45oC on Human U133 2.0 plus GeneChips were washed and stained."	"After fragmentation, 10 ug of cRNA were hybridized for 16 hr at 45oC on Human U133 2.0 plus GeneChips were washed and stained."	"After fragmentation, 10 ug of cRNA were hybridized for 16 hr at 45oC on Human U133 2.0 plus GeneChips were washed and stained."	"After fragmentation, 10 ug of cRNA were hybridized for 16 hr at 45oC on Human U133 2.0 plus GeneChips were washed and stained."	"After fragmentation, 10 ug of cRNA were hybridized for 16 hr at 45oC on Human U133 2.0 plus GeneChips were washed and stained."	"After fragmentation, 10 ug of cRNA were hybridized for 16 hr at 45oC on Human U133 2.0 plus GeneChips were washed and stained."	"After fragmentation, 10 ug of cRNA were hybridized for 16 hr at 45oC on Human U133 2.0 plus GeneChips were washed and stained."	"After fragmentation, 10 ug of cRNA were hybridized for 16 hr at 45oC on Human U133 2.0 plus GeneChips were washed and stained."	"After fragmentation, 10 ug of cRNA were hybridized for 16 hr at 45oC on Human U133 2.0 plus GeneChips were washed and stained."	"After fragmentation, 10 ug of cRNA were hybridized for 16 hr at 45oC on Human U133 2.0 plus GeneChips were washed and stained."	"After fragmentation, 10 ug of cRNA were hybridized for 16 hr at 45oC on Human U133 2.0 plus GeneChips were washed and stained."	"After fragmentation, 10 ug of cRNA were hybridized for 16 hr at 45oC on Human U133 2.0 plus GeneChips were washed and stained."	"After fragmentation, 10 ug of cRNA were hybridized for 16 hr at 45oC on Human U133 2.0 plus GeneChips were washed and stained."	"After fragmentation, 10 ug of cRNA were hybridized for 16 hr at 45oC on Human U133 2.0 plus GeneChips were washed and stained."	"After fragmentation, 10 ug of cRNA were hybridized for 16 hr at 45oC on Human U133 2.0 plus GeneChips were washed and stained."	"After fragmentation, 10 ug of cRNA were hybridized for 16 hr at 45oC on Human U133 2.0 plus GeneChips were washed and stained."	"After fragmentation, 10 ug of cRNA were hybridized for 16 hr at 45oC on Human U133 2.0 plus GeneChips were washed and stained."	"After fragmentation, 10 ug of cRNA were hybridized for 16 hr at 45oC on Human U133 2.0 plus GeneChips were washed and stained."	"After fragmentation, 10 ug of cRNA were hybridized for 16 hr at 45oC on Human U133 2.0 plus GeneChips were washed and stained."	"After fragmentation, 10 ug of cRNA were hybridized for 16 hr at 45oC on Human U133 2.0 plus GeneChips were washed and stained."	"After fragmentation, 10 ug of cRNA were hybridized for 16 hr at 45oC on Human U133 2.0 plus GeneChips were washed and stained."	"After fragmentation, 10 ug of cRNA were hybridized for 16 hr at 45oC on Human U133 2.0 plus GeneChips were washed and stained."	"After fragmentation, 10 ug of cRNA were hybridized for 16 hr at 45oC on Human U133 2.0 plus GeneChips were washed and stained."	"After fragmentation, 10 ug of cRNA were hybridized for 16 hr at 45oC on Human U133 2.0 plus GeneChips were washed and stained."	"After fragmentation, 10 ug of cRNA were hybridized for 16 hr at 45oC on Human U133 2.0 plus GeneChips were washed and stained."	"After fragmentation, 10 ug of cRNA were hybridized for 16 hr at 45oC on Human U133 2.0 plus GeneChips were washed and stained."	"After fragmentation, 10 ug of cRNA were hybridized for 16 hr at 45oC on Human U133 2.0 plus GeneChips were washed and stained."	"After fragmentation, 10 ug of cRNA were hybridized for 16 hr at 45oC on Human U133 2.0 plus GeneChips were washed and stained."	"After fragmentation, 10 ug of cRNA were hybridized for 16 hr at 45oC on Human U133 2.0 plus GeneChips were washed and stained."	"After fragmentation, 10 ug of cRNA were hybridized for 16 hr at 45oC on Human U133 2.0 plus GeneChips were washed and stained."	"After fragmentation, 10 ug of cRNA were hybridized for 16 hr at 45oC on Human U133 2.0 plus GeneChips were washed and stained."	"After fragmentation, 10 ug of cRNA were hybridized for 16 hr at 45oC on Human U133 2.0 plus GeneChips were washed and stained."	"After fragmentation, 10 ug of cRNA were hybridized for 16 hr at 45oC on Human U133 2.0 plus GeneChips were washed and stained."	"After fragmentation, 10 ug of cRNA were hybridized for 16 hr at 45oC on Human U133 2.0 plus GeneChips were washed and stained."	"After fragmentation, 10 ug of cRNA were hybridized for 16 hr at 45oC on Human U133 2.0 plus GeneChips were washed and stained."	"After fragmentation, 10 ug of cRNA were hybridized for 16 hr at 45oC on Human U133 2.0 plus GeneChips were washed and stained."	"After fragmentation, 10 ug of cRNA were hybridized for 16 hr at 45oC on Human U133 2.0 plus GeneChips were washed and stained."	"After fragmentation, 10 ug of cRNA were hybridized for 16 hr at 45oC on Human U133 2.0 plus GeneChips were washed and stained."
!Sample_scan_protocol	"GeneChips were scanned using the GeneChip® Scanner 3000 7G."	"GeneChips were scanned using the GeneChip® Scanner 3000 7G."	"GeneChips were scanned using the GeneChip® Scanner 3000 7G."	"GeneChips were scanned using the GeneChip® Scanner 3000 7G."	"GeneChips were scanned using the GeneChip® Scanner 3000 7G."	"GeneChips were scanned using the GeneChip® Scanner 3000 7G."	"GeneChips were scanned using the GeneChip® Scanner 3000 7G."	"GeneChips were scanned using the GeneChip® Scanner 3000 7G."	"GeneChips were scanned using the GeneChip® Scanner 3000 7G."	"GeneChips were scanned using the GeneChip® Scanner 3000 7G."	"GeneChips were scanned using the GeneChip® Scanner 3000 7G."	"GeneChips were scanned using the GeneChip® Scanner 3000 7G."	"GeneChips were scanned using the GeneChip® Scanner 3000 7G."	"GeneChips were scanned using the GeneChip® Scanner 3000 7G."	"GeneChips were scanned using the GeneChip® Scanner 3000 7G."	"GeneChips were scanned using the GeneChip® Scanner 3000 7G."	"GeneChips were scanned using the GeneChip® Scanner 3000 7G."	"GeneChips were scanned using the GeneChip® Scanner 3000 7G."	"GeneChips were scanned using the GeneChip® Scanner 3000 7G."	"GeneChips were scanned using the GeneChip® Scanner 3000 7G."	"GeneChips were scanned using the GeneChip® Scanner 3000 7G."	"GeneChips were scanned using the GeneChip® Scanner 3000 7G."	"GeneChips were scanned using the GeneChip® Scanner 3000 7G."	"GeneChips were scanned using the GeneChip® Scanner 3000 7G."	"GeneChips were scanned using the GeneChip® Scanner 3000 7G."	"GeneChips were scanned using the GeneChip® Scanner 3000 7G."	"GeneChips were scanned using the GeneChip® Scanner 3000 7G."	"GeneChips were scanned using the GeneChip® Scanner 3000 7G."	"GeneChips were scanned using the GeneChip® Scanner 3000 7G."	"GeneChips were scanned using the GeneChip® Scanner 3000 7G."	"GeneChips were scanned using the GeneChip® Scanner 3000 7G."	"GeneChips were scanned using the GeneChip® Scanner 3000 7G."	"GeneChips were scanned using the GeneChip® Scanner 3000 7G."	"GeneChips were scanned using the GeneChip® Scanner 3000 7G."	"GeneChips were scanned using the GeneChip® Scanner 3000 7G."	"GeneChips were scanned using the GeneChip® Scanner 3000 7G."	"GeneChips were scanned using the GeneChip® Scanner 3000 7G."	"GeneChips were scanned using the GeneChip® Scanner 3000 7G."	"GeneChips were scanned using the GeneChip® Scanner 3000 7G."	"GeneChips were scanned using the GeneChip® Scanner 3000 7G."	"GeneChips were scanned using the GeneChip® Scanner 3000 7G."	"GeneChips were scanned using the GeneChip® Scanner 3000 7G."	"GeneChips were scanned using the GeneChip® Scanner 3000 7G."	"GeneChips were scanned using the GeneChip® Scanner 3000 7G."	"GeneChips were scanned using the GeneChip® Scanner 3000 7G."	"GeneChips were scanned using the GeneChip® Scanner 3000 7G."	"GeneChips were scanned using the GeneChip® Scanner 3000 7G."	"GeneChips were scanned using the GeneChip® Scanner 3000 7G."	"GeneChips were scanned using the GeneChip® Scanner 3000 7G."	"GeneChips were scanned using the GeneChip® Scanner 3000 7G."	"GeneChips were scanned using the GeneChip® Scanner 3000 7G."	"GeneChips were scanned using the GeneChip® Scanner 3000 7G."	"GeneChips were scanned using the GeneChip® Scanner 3000 7G."	"GeneChips were scanned using the GeneChip® Scanner 3000 7G."	"GeneChips were scanned using the GeneChip® Scanner 3000 7G."	"GeneChips were scanned using the GeneChip® Scanner 3000 7G."	"GeneChips were scanned using the GeneChip® Scanner 3000 7G."	"GeneChips were scanned using the GeneChip® Scanner 3000 7G."	"GeneChips were scanned using the GeneChip® Scanner 3000 7G."	"GeneChips were scanned using the GeneChip® Scanner 3000 7G."	"GeneChips were scanned using the GeneChip® Scanner 3000 7G."	"GeneChips were scanned using the GeneChip® Scanner 3000 7G."	"GeneChips were scanned using the GeneChip® Scanner 3000 7G."	"GeneChips were scanned using the GeneChip® Scanner 3000 7G."	"GeneChips were scanned using the GeneChip® Scanner 3000 7G."	"GeneChips were scanned using the GeneChip® Scanner 3000 7G."	"GeneChips were scanned using the GeneChip® Scanner 3000 7G."	"GeneChips were scanned using the GeneChip® Scanner 3000 7G."	"GeneChips were scanned using the GeneChip® Scanner 3000 7G."	"GeneChips were scanned using the GeneChip® Scanner 3000 7G."	"GeneChips were scanned using the GeneChip® Scanner 3000 7G."	"GeneChips were scanned using the GeneChip® Scanner 3000 7G."
!Sample_description	"1G756.CEL"	"2G756.CEL"	"3G756.CEL"	"4G756.CEL"	"5G756.CEL"	"6G756.CEL"	"7G756.CEL"	"8G756.CEL"	"9G756.CEL"	"10G756.CEL"	"11G756.CEL"	"12G756.CEL"	"13G756.CEL"	"14G756.CEL"	"15G756.CEL"	"16G756.CEL"	"17G756.CEL"	"18G756.CEL"	"19G757.CEL"	"20G757.CEL"	"21G757.CEL"	"22G757.CEL"	"23G757.CEL"	"24G757.CEL"	"25G758.CEL"	"26G758.CEL"	"27G758.CEL"	"28G758.CEL"	"29G758.CEL"	"30G758.CEL"	"31G758.CEL"	"32G758.CEL"	"33G758.CEL"	"34G758.CEL"	"35G758.CEL"	"36G758.CEL"	"37G758.CEL"	"38G758.CEL"	"39G758.CEL"	"40G758.CEL"	"41G758.CEL"	"42G758.CEL"	"43G757.CEL"	"44G757.CEL"	"45G757.CEL"	"46G757.CEL"	"47G757.CEL"	"48G757.CEL"	"49G759.CEL"	"50G759.CEL"	"51G759.CEL"	"52G759.CEL"	"53G759.CEL"	"54G759.CEL"	"55G759.CEL"	"56G759.CEL"	"57G759.CEL"	"58G759.CEL"	"59G759.CEL"	"60G759.CEL"	"61G759.CEL"	"62G759.CEL"	"63G759.CEL"	"64G759.CEL"	"65G759.CEL"	"66G759.CEL"	"67G757.CEL"	"68G757.CEL"	"69G757.CEL"	"70G757.CEL"	"71G757.CEL"	"72G757.CEL"
!Sample_description	"Gene expression data from the white matter of control human brain"	"Gene expression data from the white matter of control human brain"	"Gene expression data from the white matter of control human brain"	"Gene expression data from the white matter of control human brain"	"Gene expression data from the white matter of control human brain"	"Gene expression data from the white matter of control human brain"	"Gene expression data from the white matter of HIV infected human brain"	"Gene expression data from the white matter of HIV infected human brain"	"Gene expression data from the white matter of HIV infected human brain"	"Gene expression data from the white matter of HIV infected human brain"	"Gene expression data from the white matter of HIV infected human brain"	"Gene expression data from the white matter of HIV infected human brain"	"Gene expression data from the white matter of HIV infected HAD human brain"	"Gene expression data from the white matter of HIV infected HAD human brain"	"Gene expression data from the white matter of HIV infected HAD human brain"	"Gene expression data from the white matter of HIV infected HAD human brain"	"Gene expression data from the white matter of HIV infected HAD human brain"	"Gene expression data from the white matter of HIV infected HAD human brain"	"Gene expression data from the white matter of HIV infected HAD human brain"	"Gene expression data from the white matter of HIV infected HAD and HIVE human brain"	"Gene expression data from the white matter of HIV infected HAD and HIVE human brain"	"Gene expression data from the white matter of HIV infected HAD and HIVE human brain"	"Gene expression data from the white matter of HIV infected HAD and HIVE human brain"	"Gene expression data from the white matter of HIV infected HAD and HIVE human brain"	"Gene expression data from the white matter of control human brain"	"Gene expression data from the white matter of control human brain"	"Gene expression data from the white matter of control human brain"	"Gene expression data from the white matter of control human brain"	"Gene expression data from the white matter of control human brain"	"Gene expression data from the white matter of control human brain"	"Gene expression data from the white matter of HIV infected human brain"	"Gene expression data from the white matter of HIV infected human brain"	"Gene expression data from the white matter of HIV infected human brain"	"Gene expression data from the white matter of HIV infected human brain"	"Gene expression data from the white matter of HIV infected human brain"	"Gene expression data from the white matter of HIV infected human brain"	"Gene expression data from the white matter of HIV infected HAD human brain"	"Gene expression data from the white matter of HIV infected HAD human brain"	"Gene expression data from the white matter of HIV infected HAD human brain"	"Gene expression data from the white matter of HIV infected HAD human brain"	"Gene expression data from the white matter of HIV infected HAD human brain"	"Gene expression data from the white matter of HIV infected HAD human brain"	"Gene expression data from the white matter of HIV infected HAD human brain"	"Gene expression data from the white matter of HIV infected HAD and HIVE human brain"	"Gene expression data from the white matter of HIV infected HAD and HIVE human brain"	"Gene expression data from the white matter of HIV infected HAD and HIVE human brain"	"Gene expression data from the white matter of HIV infected HAD and HIVE human brain"	"Gene expression data from the white matter of HIV infected HAD and HIVE human brain"	"Gene expression data from the white matter of control human brain"	"Gene expression data from the white matter of control human brain"	"Gene expression data from the white matter of control human brain"	"Gene expression data from the white matter of control human brain"	"Gene expression data from the white matter of control human brain"	"Gene expression data from the white matter of control human brain"	"Gene expression data from the white matter of HIV infected human brain"	"Gene expression data from the white matter of HIV infected human brain"	"Gene expression data from the white matter of HIV infected human brain"	"Gene expression data from the white matter of HIV infected human brain"	"Gene expression data from the white matter of HIV infected human brain"	"Gene expression data from the white matter of HIV infected human brain"	"Gene expression data from the white matter of HIV infected HAD human brain"	"Gene expression data from the white matter of HIV infected HAD human brain"	"Gene expression data from the white matter of HIV infected HAD human brain"	"Gene expression data from the white matter of HIV infected HAD human brain"	"Gene expression data from the white matter of HIV infected HAD human brain"	"Gene expression data from the white matter of HIV infected HAD human brain"	"Gene expression data from the white matter of HIV infected HAD human brain"	"Gene expression data from the white matter of HIV infected HAD and HIVE human brain"	"Gene expression data from the white matter of HIV infected HAD and HIVE human brain"	"Gene expression data from the white matter of HIV infected HAD and HIVE human brain"	"Gene expression data from the white matter of HIV infected HAD and HIVE human brain"	"Gene expression data from the white matter of HIV infected HAD and HIVE human brain"
!Sample_data_processing	"The data were analyzed with Affy package for R programming."	"The data were analyzed with Affy package for R programming."	"The data were analyzed with Affy package for R programming."	"The data were analyzed with Affy package for R programming."	"The data were analyzed with Affy package for R programming."	"The data were analyzed with Affy package for R programming."	"The data were analyzed with Affy package for R programming."	"The data were analyzed with Affy package for R programming."	"The data were analyzed with Affy package for R programming."	"The data were analyzed with Affy package for R programming."	"The data were analyzed with Affy package for R programming."	"Partek"	"The data were analyzed with Affy package for R programming."	"The data were analyzed with Affy package for R programming."	"The data were analyzed with Affy package for R programming."	"The data were analyzed with Affy package for R programming."	"The data were analyzed with Affy package for R programming."	"The data were analyzed with Affy package for R programming."	"The data were analyzed with Affy package for R programming."	"The data were analyzed with Affy package for R programming."	"The data were analyzed with Affy package for R programming."	"The data were analyzed with Affy package for R programming."	"The data were analyzed with Affy package for R programming."	"The data were analyzed with Affy package for R programming."	"The data were analyzed with Affy package for R programming."	"The data were analyzed with Affy package for R programming."	"The data were analyzed with Affy package for R programming."	"The data were analyzed with Affy package for R programming."	"The data were analyzed with Affy package for R programming."	"The data were analyzed with Affy package for R programming."	"The data were analyzed with Affy package for R programming."	"The data were analyzed with Affy package for R programming."	"The data were analyzed with Affy package for R programming."	"The data were analyzed with Affy package for R programming."	"The data were analyzed with Affy package for R programming."	"The data were analyzed with Affy package for R programming."	"The data were analyzed with Affy package for R programming."	"The data were analyzed with Affy package for R programming."	"The data were analyzed with Affy package for R programming."	"The data were analyzed with Affy package for R programming."	"The data were analyzed with Affy package for R programming."	"The data were analyzed with Affy package for R programming."	"The data were analyzed with Affy package for R programming."	"The data were analyzed with Affy package for R programming."	"The data were analyzed with Affy package for R programming."	"The data were analyzed with Affy package for R programming."	"The data were analyzed with Affy package for R programming."	"The data were analyzed with Affy package for R programming."	"The data were analyzed with Affy package for R programming."	"The data were analyzed with Affy package for R programming."	"The data were analyzed with Affy package for R programming."	"The data were analyzed with Affy package for R programming."	"The data were analyzed with Affy package for R programming."	"The data were analyzed with Affy package for R programming."	"The data were analyzed with Affy package for R programming."	"The data were analyzed with Affy package for R programming."	"The data were analyzed with Affy package for R programming."	"The data were analyzed with Affy package for R programming."	"The data were analyzed with Affy package for R programming."	"The data were analyzed with Affy package for R programming."	"The data were analyzed with Affy package for R programming."	"The data were analyzed with Affy package for R programming."	"The data were analyzed with Affy package for R programming."	"The data were analyzed with Affy package for R programming."	"The data were analyzed with Affy package for R programming."	"The data were analyzed with Affy package for R programming."	"The data were analyzed with Affy package for R programming."	"The data were analyzed with Affy package for R programming."	"The data were analyzed with Affy package for R programming."	"The data were analyzed with Affy package for R programming."	"The data were analyzed with Affy package for R programming."	"The data were analyzed with Affy package for R programming."
!Sample_platform_id	"GPL570"	"GPL570"	"GPL570"	"GPL570"	"GPL570"	"GPL570"	"GPL570"	"GPL570"	"GPL570"	"GPL570"	"GPL570"	"GPL570"	"GPL570"	"GPL570"	"GPL570"	"GPL570"	"GPL570"	"GPL570"	"GPL570"	"GPL570"	"GPL570"	"GPL570"	"GPL570"	"GPL570"	"GPL570"	"GPL570"	"GPL570"	"GPL570"	"GPL570"	"GPL570"	"GPL570"	"GPL570"	"GPL570"	"GPL570"	"GPL570"	"GPL570"	"GPL570"	"GPL570"	"GPL570"	"GPL570"	"GPL570"	"GPL570"	"GPL570"	"GPL570"	"GPL570"	"GPL570"	"GPL570"	"GPL570"	"GPL570"	"GPL570"	"GPL570"	"GPL570"	"GPL570"	"GPL570"	"GPL570"	"GPL570"	"GPL570"	"GPL570"	"GPL570"	"GPL570"	"GPL570"	"GPL570"	"GPL570"	"GPL570"	"GPL570"	"GPL570"	"GPL570"	"GPL570"	"GPL570"	"GPL570"	"GPL570"	"GPL570"
!Sample_contact_name	"Jessica,,Winkler"	"Jessica,,Winkler"	"Jessica,,Winkler"	"Jessica,,Winkler"	"Jessica,,Winkler"	"Jessica,,Winkler"	"Jessica,,Winkler"	"Jessica,,Winkler"	"Jessica,,Winkler"	"Jessica,,Winkler"	"Jessica,,Winkler"	"Jessica,,Winkler"	"Jessica,,Winkler"	"Jessica,,Winkler"	"Jessica,,Winkler"	"Jessica,,Winkler"	"Jessica,,Winkler"	"Jessica,,Winkler"	"Jessica,,Winkler"	"Jessica,,Winkler"	"Jessica,,Winkler"	"Jessica,,Winkler"	"Jessica,,Winkler"	"Jessica,,Winkler"	"Jessica,,Winkler"	"Jessica,,Winkler"	"Jessica,,Winkler"	"Jessica,,Winkler"	"Jessica,,Winkler"	"Jessica,,Winkler"	"Jessica,,Winkler"	"Jessica,,Winkler"	"Jessica,,Winkler"	"Jessica,,Winkler"	"Jessica,,Winkler"	"Jessica,,Winkler"	"Jessica,,Winkler"	"Jessica,,Winkler"	"Jessica,,Winkler"	"Jessica,,Winkler"	"Jessica,,Winkler"	"Jessica,,Winkler"	"Jessica,,Winkler"	"Jessica,,Winkler"	"Jessica,,Winkler"	"Jessica,,Winkler"	"Jessica,,Winkler"	"Jessica,,Winkler"	"Jessica,,Winkler"	"Jessica,,Winkler"	"Jessica,,Winkler"	"Jessica,,Winkler"	"Jessica,,Winkler"	"Jessica,,Winkler"	"Jessica,,Winkler"	"Jessica,,Winkler"	"Jessica,,Winkler"	"Jessica,,Winkler"	"Jessica,,Winkler"	"Jessica,,Winkler"	"Jessica,,Winkler"	"Jessica,,Winkler"	"Jessica,,Winkler"	"Jessica,,Winkler"	"Jessica,,Winkler"	"Jessica,,Winkler"	"Jessica,,Winkler"	"Jessica,,Winkler"	"Jessica,,Winkler"	"Jessica,,Winkler"	"Jessica,,Winkler"	"Jessica,,Winkler"
!Sample_contact_email	"jwinkle@unmc.edu"	"jwinkle@unmc.edu"	"jwinkle@unmc.edu"	"jwinkle@unmc.edu"	"jwinkle@unmc.edu"	"jwinkle@unmc.edu"	"jwinkle@unmc.edu"	"jwinkle@unmc.edu"	"jwinkle@unmc.edu"	"jwinkle@unmc.edu"	"jwinkle@unmc.edu"	"jwinkle@unmc.edu"	"jwinkle@unmc.edu"	"jwinkle@unmc.edu"	"jwinkle@unmc.edu"	"jwinkle@unmc.edu"	"jwinkle@unmc.edu"	"jwinkle@unmc.edu"	"jwinkle@unmc.edu"	"jwinkle@unmc.edu"	"jwinkle@unmc.edu"	"jwinkle@unmc.edu"	"jwinkle@unmc.edu"	"jwinkle@unmc.edu"	"jwinkle@unmc.edu"	"jwinkle@unmc.edu"	"jwinkle@unmc.edu"	"jwinkle@unmc.edu"	"jwinkle@unmc.edu"	"jwinkle@unmc.edu"	"jwinkle@unmc.edu"	"jwinkle@unmc.edu"	"jwinkle@unmc.edu"	"jwinkle@unmc.edu"	"jwinkle@unmc.edu"	"jwinkle@unmc.edu"	"jwinkle@unmc.edu"	"jwinkle@unmc.edu"	"jwinkle@unmc.edu"	"jwinkle@unmc.edu"	"jwinkle@unmc.edu"	"jwinkle@unmc.edu"	"jwinkle@unmc.edu"	"jwinkle@unmc.edu"	"jwinkle@unmc.edu"	"jwinkle@unmc.edu"	"jwinkle@unmc.edu"	"jwinkle@unmc.edu"	"jwinkle@unmc.edu"	"jwinkle@unmc.edu"	"jwinkle@unmc.edu"	"jwinkle@unmc.edu"	"jwinkle@unmc.edu"	"jwinkle@unmc.edu"	"jwinkle@unmc.edu"	"jwinkle@unmc.edu"	"jwinkle@unmc.edu"	"jwinkle@unmc.edu"	"jwinkle@unmc.edu"	"jwinkle@unmc.edu"	"jwinkle@unmc.edu"	"jwinkle@unmc.edu"	"jwinkle@unmc.edu"	"jwinkle@unmc.edu"	"jwinkle@unmc.edu"	"jwinkle@unmc.edu"	"jwinkle@unmc.edu"	"jwinkle@unmc.edu"	"jwinkle@unmc.edu"	"jwinkle@unmc.edu"	"jwinkle@unmc.edu"	"jwinkle@unmc.edu"
!Sample_contact_laboratory	"Howard Fox"	"Howard Fox"	"Howard Fox"	"Howard Fox"	"Howard Fox"	"Howard Fox"	"Howard Fox"	"Howard Fox"	"Howard Fox"	"Howard Fox"	"Howard Fox"	"Howard Fox"	"Howard Fox"	"Howard Fox"	"Howard Fox"	"Howard Fox"	"Howard Fox"	"Howard Fox"	"Howard Fox"	"Howard Fox"	"Howard Fox"	"Howard Fox"	"Howard Fox"	"Howard Fox"	"Howard Fox"	"Howard Fox"	"Howard Fox"	"Howard Fox"	"Howard Fox"	"Howard Fox"	"Howard Fox"	"Howard Fox"	"Howard Fox"	"Howard Fox"	"Howard Fox"	"Howard Fox"	"Howard Fox"	"Howard Fox"	"Howard Fox"	"Howard Fox"	"Howard Fox"	"Howard Fox"	"Howard Fox"	"Howard Fox"	"Howard Fox"	"Howard Fox"	"Howard Fox"	"Howard Fox"	"Howard Fox"	"Howard Fox"	"Howard Fox"	"Howard Fox"	"Howard Fox"	"Howard Fox"	"Howard Fox"	"Howard Fox"	"Howard Fox"	"Howard Fox"	"Howard Fox"	"Howard Fox"	"Howard Fox"	"Howard Fox"	"Howard Fox"	"Howard Fox"	"Howard Fox"	"Howard Fox"	"Howard Fox"	"Howard Fox"	"Howard Fox"	"Howard Fox"	"Howard Fox"	"Howard Fox"
!Sample_contact_department	"Pharmacology and Experimental Neuroscience"	"Pharmacology and Experimental Neuroscience"	"Pharmacology and Experimental Neuroscience"	"Pharmacology and Experimental Neuroscience"	"Pharmacology and Experimental Neuroscience"	"Pharmacology and Experimental Neuroscience"	"Pharmacology and Experimental Neuroscience"	"Pharmacology and Experimental Neuroscience"	"Pharmacology and Experimental Neuroscience"	"Pharmacology and Experimental Neuroscience"	"Pharmacology and Experimental Neuroscience"	"Pharmacology and Experimental Neuroscience"	"Pharmacology and Experimental Neuroscience"	"Pharmacology and Experimental Neuroscience"	"Pharmacology and Experimental Neuroscience"	"Pharmacology and Experimental Neuroscience"	"Pharmacology and Experimental Neuroscience"	"Pharmacology and Experimental Neuroscience"	"Pharmacology and Experimental Neuroscience"	"Pharmacology and Experimental Neuroscience"	"Pharmacology and Experimental Neuroscience"	"Pharmacology and Experimental Neuroscience"	"Pharmacology and Experimental Neuroscience"	"Pharmacology and Experimental Neuroscience"	"Pharmacology and Experimental Neuroscience"	"Pharmacology and Experimental Neuroscience"	"Pharmacology and Experimental Neuroscience"	"Pharmacology and Experimental Neuroscience"	"Pharmacology and Experimental Neuroscience"	"Pharmacology and Experimental Neuroscience"	"Pharmacology and Experimental Neuroscience"	"Pharmacology and Experimental Neuroscience"	"Pharmacology and Experimental Neuroscience"	"Pharmacology and Experimental Neuroscience"	"Pharmacology and Experimental Neuroscience"	"Pharmacology and Experimental Neuroscience"	"Pharmacology and Experimental Neuroscience"	"Pharmacology and Experimental Neuroscience"	"Pharmacology and Experimental Neuroscience"	"Pharmacology and Experimental Neuroscience"	"Pharmacology and Experimental Neuroscience"	"Pharmacology and Experimental Neuroscience"	"Pharmacology and Experimental Neuroscience"	"Pharmacology and Experimental Neuroscience"	"Pharmacology and Experimental Neuroscience"	"Pharmacology and Experimental Neuroscience"	"Pharmacology and Experimental Neuroscience"	"Pharmacology and Experimental Neuroscience"	"Pharmacology and Experimental Neuroscience"	"Pharmacology and Experimental Neuroscience"	"Pharmacology and Experimental Neuroscience"	"Pharmacology and Experimental Neuroscience"	"Pharmacology and Experimental Neuroscience"	"Pharmacology and Experimental Neuroscience"	"Pharmacology and Experimental Neuroscience"	"Pharmacology and Experimental Neuroscience"	"Pharmacology and Experimental Neuroscience"	"Pharmacology and Experimental Neuroscience"	"Pharmacology and Experimental Neuroscience"	"Pharmacology and Experimental Neuroscience"	"Pharmacology and Experimental Neuroscience"	"Pharmacology and Experimental Neuroscience"	"Pharmacology and Experimental Neuroscience"	"Pharmacology and Experimental Neuroscience"	"Pharmacology and Experimental Neuroscience"	"Pharmacology and Experimental Neuroscience"	"Pharmacology and Experimental Neuroscience"	"Pharmacology and Experimental Neuroscience"	"Pharmacology and Experimental Neuroscience"	"Pharmacology and Experimental Neuroscience"	"Pharmacology and Experimental Neuroscience"	"Pharmacology and Experimental Neuroscience"
!Sample_contact_institute	"University of Nebraska Medical Center"	"University of Nebraska Medical Center"	"University of Nebraska Medical Center"	"University of Nebraska Medical Center"	"University of Nebraska Medical Center"	"University of Nebraska Medical Center"	"University of Nebraska Medical Center"	"University of Nebraska Medical Center"	"University of Nebraska Medical Center"	"University of Nebraska Medical Center"	"University of Nebraska Medical Center"	"University of Nebraska Medical Center"	"University of Nebraska Medical Center"	"University of Nebraska Medical Center"	"University of Nebraska Medical Center"	"University of Nebraska Medical Center"	"University of Nebraska Medical Center"	"University of Nebraska Medical Center"	"University of Nebraska Medical Center"	"University of Nebraska Medical Center"	"University of Nebraska Medical Center"	"University of Nebraska Medical Center"	"University of Nebraska Medical Center"	"University of Nebraska Medical Center"	"University of Nebraska Medical Center"	"University of Nebraska Medical Center"	"University of Nebraska Medical Center"	"University of Nebraska Medical Center"	"University of Nebraska Medical Center"	"University of Nebraska Medical Center"	"University of Nebraska Medical Center"	"University of Nebraska Medical Center"	"University of Nebraska Medical Center"	"University of Nebraska Medical Center"	"University of Nebraska Medical Center"	"University of Nebraska Medical Center"	"University of Nebraska Medical Center"	"University of Nebraska Medical Center"	"University of Nebraska Medical Center"	"University of Nebraska Medical Center"	"University of Nebraska Medical Center"	"University of Nebraska Medical Center"	"University of Nebraska Medical Center"	"University of Nebraska Medical Center"	"University of Nebraska Medical Center"	"University of Nebraska Medical Center"	"University of Nebraska Medical Center"	"University of Nebraska Medical Center"	"University of Nebraska Medical Center"	"University of Nebraska Medical Center"	"University of Nebraska Medical Center"	"University of Nebraska Medical Center"	"University of Nebraska Medical Center"	"University of Nebraska Medical Center"	"University of Nebraska Medical Center"	"University of Nebraska Medical Center"	"University of Nebraska Medical Center"	"University of Nebraska Medical Center"	"University of Nebraska Medical Center"	"University of Nebraska Medical Center"	"University of Nebraska Medical Center"	"University of Nebraska Medical Center"	"University of Nebraska Medical Center"	"University of Nebraska Medical Center"	"University of Nebraska Medical Center"	"University of Nebraska Medical Center"	"University of Nebraska Medical Center"	"University of Nebraska Medical Center"	"University of Nebraska Medical Center"	"University of Nebraska Medical Center"	"University of Nebraska Medical Center"	"University of Nebraska Medical Center"
!Sample_contact_address	"985800 Nebraska Medical Center- DRC I"	"985800 Nebraska Medical Center- DRC I"	"985800 Nebraska Medical Center- DRC I"	"985800 Nebraska Medical Center- DRC I"	"985800 Nebraska Medical Center- DRC I"	"985800 Nebraska Medical Center- DRC I"	"985800 Nebraska Medical Center- DRC I"	"985800 Nebraska Medical Center- DRC I"	"985800 Nebraska Medical Center- DRC I"	"985800 Nebraska Medical Center- DRC I"	"985800 Nebraska Medical Center- DRC I"	"985800 Nebraska Medical Center- DRC I"	"985800 Nebraska Medical Center- DRC I"	"985800 Nebraska Medical Center- DRC I"	"985800 Nebraska Medical Center- DRC I"	"985800 Nebraska Medical Center- DRC I"	"985800 Nebraska Medical Center- DRC I"	"985800 Nebraska Medical Center- DRC I"	"985800 Nebraska Medical Center- DRC I"	"985800 Nebraska Medical Center- DRC I"	"985800 Nebraska Medical Center- DRC I"	"985800 Nebraska Medical Center- DRC I"	"985800 Nebraska Medical Center- DRC I"	"985800 Nebraska Medical Center- DRC I"	"985800 Nebraska Medical Center- DRC I"	"985800 Nebraska Medical Center- DRC I"	"985800 Nebraska Medical Center- DRC I"	"985800 Nebraska Medical Center- DRC I"	"985800 Nebraska Medical Center- DRC I"	"985800 Nebraska Medical Center- DRC I"	"985800 Nebraska Medical Center- DRC I"	"985800 Nebraska Medical Center- DRC I"	"985800 Nebraska Medical Center- DRC I"	"985800 Nebraska Medical Center- DRC I"	"985800 Nebraska Medical Center- DRC I"	"985800 Nebraska Medical Center- DRC I"	"985800 Nebraska Medical Center- DRC I"	"985800 Nebraska Medical Center- DRC I"	"985800 Nebraska Medical Center- DRC I"	"985800 Nebraska Medical Center- DRC I"	"985800 Nebraska Medical Center- DRC I"	"985800 Nebraska Medical Center- DRC I"	"985800 Nebraska Medical Center- DRC I"	"985800 Nebraska Medical Center- DRC I"	"985800 Nebraska Medical Center- DRC I"	"985800 Nebraska Medical Center- DRC I"	"985800 Nebraska Medical Center- DRC I"	"985800 Nebraska Medical Center- DRC I"	"985800 Nebraska Medical Center- DRC I"	"985800 Nebraska Medical Center- DRC I"	"985800 Nebraska Medical Center- DRC I"	"985800 Nebraska Medical Center- DRC I"	"985800 Nebraska Medical Center- DRC I"	"985800 Nebraska Medical Center- DRC I"	"985800 Nebraska Medical Center- DRC I"	"985800 Nebraska Medical Center- DRC I"	"985800 Nebraska Medical Center- DRC I"	"985800 Nebraska Medical Center- DRC I"	"985800 Nebraska Medical Center- DRC I"	"985800 Nebraska Medical Center- DRC I"	"985800 Nebraska Medical Center- DRC I"	"985800 Nebraska Medical Center- DRC I"	"985800 Nebraska Medical Center- DRC I"	"985800 Nebraska Medical Center- DRC I"	"985800 Nebraska Medical Center- DRC I"	"985800 Nebraska Medical Center- DRC I"	"985800 Nebraska Medical Center- DRC I"	"985800 Nebraska Medical Center- DRC I"	"985800 Nebraska Medical Center- DRC I"	"985800 Nebraska Medical Center- DRC I"	"985800 Nebraska Medical Center- DRC I"	"985800 Nebraska Medical Center- DRC I"
!Sample_contact_city	"Omaha"	"Omaha"	"Omaha"	"Omaha"	"Omaha"	"Omaha"	"Omaha"	"Omaha"	"Omaha"	"Omaha"	"Omaha"	"Omaha"	"Omaha"	"Omaha"	"Omaha"	"Omaha"	"Omaha"	"Omaha"	"Omaha"	"Omaha"	"Omaha"	"Omaha"	"Omaha"	"Omaha"	"Omaha"	"Omaha"	"Omaha"	"Omaha"	"Omaha"	"Omaha"	"Omaha"	"Omaha"	"Omaha"	"Omaha"	"Omaha"	"Omaha"	"Omaha"	"Omaha"	"Omaha"	"Omaha"	"Omaha"	"Omaha"	"Omaha"	"Omaha"	"Omaha"	"Omaha"	"Omaha"	"Omaha"	"Omaha"	"Omaha"	"Omaha"	"Omaha"	"Omaha"	"Omaha"	"Omaha"	"Omaha"	"Omaha"	"Omaha"	"Omaha"	"Omaha"	"Omaha"	"Omaha"	"Omaha"	"Omaha"	"Omaha"	"Omaha"	"Omaha"	"Omaha"	"Omaha"	"Omaha"	"Omaha"	"Omaha"
!Sample_contact_zip/postal_code	"68198"	"68198"	"68198"	"68198"	"68198"	"68198"	"68198"	"68198"	"68198"	"68198"	"68198"	"68198"	"68198"	"68198"	"68198"	"68198"	"68198"	"68198"	"68198"	"68198"	"68198"	"68198"	"68198"	"68198"	"68198"	"68198"	"68198"	"68198"	"68198"	"68198"	"68198"	"68198"	"68198"	"68198"	"68198"	"68198"	"68198"	"68198"	"68198"	"68198"	"68198"	"68198"	"68198"	"68198"	"68198"	"68198"	"68198"	"68198"	"68198"	"68198"	"68198"	"68198"	"68198"	"68198"	"68198"	"68198"	"68198"	"68198"	"68198"	"68198"	"68198"	"68198"	"68198"	"68198"	"68198"	"68198"	"68198"	"68198"	"68198"	"68198"	"68198"	"68198"
!Sample_contact_country	"USA"	"USA"	"USA"	"USA"	"USA"	"USA"	"USA"	"USA"	"USA"	"USA"	"USA"	"USA"	"USA"	"USA"	"USA"	"USA"	"USA"	"USA"	"USA"	"USA"	"USA"	"USA"	"USA"	"USA"	"USA"	"USA"	"USA"	"USA"	"USA"	"USA"	"USA"	"USA"	"USA"	"USA"	"USA"	"USA"	"USA"	"USA"	"USA"	"USA"	"USA"	"USA"	"USA"	"USA"	"USA"	"USA"	"USA"	"USA"	"USA"	"USA"	"USA"	"USA"	"USA"	"USA"	"USA"	"USA"	"USA"	"USA"	"USA"	"USA"	"USA"	"USA"	"USA"	"USA"	"USA"	"USA"	"USA"	"USA"	"USA"	"USA"	"USA"	"USA"
!Sample_supplementary_file	"ftp://ftp.ncbi.nlm.nih.gov/geo/samples/GSM876nnn/GSM876838/suppl/GSM876838_1G756.CEL.gz"	"ftp://ftp.ncbi.nlm.nih.gov/geo/samples/GSM876nnn/GSM876839/suppl/GSM876839_2G756.CEL.gz"	"ftp://ftp.ncbi.nlm.nih.gov/geo/samples/GSM876nnn/GSM876840/suppl/GSM876840_3G756.CEL.gz"	"ftp://ftp.ncbi.nlm.nih.gov/geo/samples/GSM876nnn/GSM876841/suppl/GSM876841_4G756.CEL.gz"	"ftp://ftp.ncbi.nlm.nih.gov/geo/samples/GSM876nnn/GSM876842/suppl/GSM876842_5G756.CEL.gz"	"ftp://ftp.ncbi.nlm.nih.gov/geo/samples/GSM876nnn/GSM876843/suppl/GSM876843_6G756.CEL.gz"	"ftp://ftp.ncbi.nlm.nih.gov/geo/samples/GSM876nnn/GSM876844/suppl/GSM876844_7G756.CEL.gz"	"ftp://ftp.ncbi.nlm.nih.gov/geo/samples/GSM876nnn/GSM876845/suppl/GSM876845_8G756.CEL.gz"	"ftp://ftp.ncbi.nlm.nih.gov/geo/samples/GSM876nnn/GSM876846/suppl/GSM876846_9G756.CEL.gz"	"ftp://ftp.ncbi.nlm.nih.gov/geo/samples/GSM876nnn/GSM876847/suppl/GSM876847_10G756.CEL.gz"	"ftp://ftp.ncbi.nlm.nih.gov/geo/samples/GSM876nnn/GSM876848/suppl/GSM876848_11G756.CEL.gz"	"ftp://ftp.ncbi.nlm.nih.gov/geo/samples/GSM876nnn/GSM876849/suppl/GSM876849_12G756.CEL.gz"	"ftp://ftp.ncbi.nlm.nih.gov/geo/samples/GSM876nnn/GSM876850/suppl/GSM876850_13G756.CEL.gz"	"ftp://ftp.ncbi.nlm.nih.gov/geo/samples/GSM876nnn/GSM876851/suppl/GSM876851_14G756.CEL.gz"	"ftp://ftp.ncbi.nlm.nih.gov/geo/samples/GSM876nnn/GSM876852/suppl/GSM876852_15G756.CEL.gz"	"ftp://ftp.ncbi.nlm.nih.gov/geo/samples/GSM876nnn/GSM876853/suppl/GSM876853_16G756.CEL.gz"	"ftp://ftp.ncbi.nlm.nih.gov/geo/samples/GSM876nnn/GSM876854/suppl/GSM876854_17G756.CEL.gz"	"ftp://ftp.ncbi.nlm.nih.gov/geo/samples/GSM876nnn/GSM876855/suppl/GSM876855_18G756.CEL.gz"	"ftp://ftp.ncbi.nlm.nih.gov/geo/samples/GSM876nnn/GSM876856/suppl/GSM876856_19G757.CEL.gz"	"ftp://ftp.ncbi.nlm.nih.gov/geo/samples/GSM876nnn/GSM876857/suppl/GSM876857_20G757.CEL.gz"	"ftp://ftp.ncbi.nlm.nih.gov/geo/samples/GSM876nnn/GSM876858/suppl/GSM876858_21G757.CEL.gz"	"ftp://ftp.ncbi.nlm.nih.gov/geo/samples/GSM876nnn/GSM876859/suppl/GSM876859_22G757.CEL.gz"	"ftp://ftp.ncbi.nlm.nih.gov/geo/samples/GSM876nnn/GSM876860/suppl/GSM876860_23G757.CEL.gz"	"ftp://ftp.ncbi.nlm.nih.gov/geo/samples/GSM876nnn/GSM876861/suppl/GSM876861_24G757.CEL.gz"	"ftp://ftp.ncbi.nlm.nih.gov/geo/samples/GSM876nnn/GSM876862/suppl/GSM876862_25G758.CEL.gz"	"ftp://ftp.ncbi.nlm.nih.gov/geo/samples/GSM876nnn/GSM876863/suppl/GSM876863_26G758.CEL.gz"	"ftp://ftp.ncbi.nlm.nih.gov/geo/samples/GSM876nnn/GSM876864/suppl/GSM876864_27G758.CEL.gz"	"ftp://ftp.ncbi.nlm.nih.gov/geo/samples/GSM876nnn/GSM876865/suppl/GSM876865_28G758.CEL.gz"	"ftp://ftp.ncbi.nlm.nih.gov/geo/samples/GSM876nnn/GSM876866/suppl/GSM876866_29G758.CEL.gz"	"ftp://ftp.ncbi.nlm.nih.gov/geo/samples/GSM876nnn/GSM876867/suppl/GSM876867_30G758.CEL.gz"	"ftp://ftp.ncbi.nlm.nih.gov/geo/samples/GSM876nnn/GSM876868/suppl/GSM876868_31G758.CEL.gz"	"ftp://ftp.ncbi.nlm.nih.gov/geo/samples/GSM876nnn/GSM876869/suppl/GSM876869_32G758.CEL.gz"	"ftp://ftp.ncbi.nlm.nih.gov/geo/samples/GSM876nnn/GSM876870/suppl/GSM876870_33G758.CEL.gz"	"ftp://ftp.ncbi.nlm.nih.gov/geo/samples/GSM876nnn/GSM876871/suppl/GSM876871_34G758.CEL.gz"	"ftp://ftp.ncbi.nlm.nih.gov/geo/samples/GSM876nnn/GSM876872/suppl/GSM876872_35G758.CEL.gz"	"ftp://ftp.ncbi.nlm.nih.gov/geo/samples/GSM876nnn/GSM876873/suppl/GSM876873_36G758.CEL.gz"	"ftp://ftp.ncbi.nlm.nih.gov/geo/samples/GSM876nnn/GSM876874/suppl/GSM876874_37G758.CEL.gz"	"ftp://ftp.ncbi.nlm.nih.gov/geo/samples/GSM876nnn/GSM876875/suppl/GSM876875_38G758.CEL.gz"	"ftp://ftp.ncbi.nlm.nih.gov/geo/samples/GSM876nnn/GSM876876/suppl/GSM876876_39G758.CEL.gz"	"ftp://ftp.ncbi.nlm.nih.gov/geo/samples/GSM876nnn/GSM876877/suppl/GSM876877_40G758.CEL.gz"	"ftp://ftp.ncbi.nlm.nih.gov/geo/samples/GSM876nnn/GSM876878/suppl/GSM876878_41G758.CEL.gz"	"ftp://ftp.ncbi.nlm.nih.gov/geo/samples/GSM876nnn/GSM876879/suppl/GSM876879_42G758.CEL.gz"	"ftp://ftp.ncbi.nlm.nih.gov/geo/samples/GSM876nnn/GSM876880/suppl/GSM876880_43G757.CEL.gz"	"ftp://ftp.ncbi.nlm.nih.gov/geo/samples/GSM876nnn/GSM876881/suppl/GSM876881_44G757.CEL.gz"	"ftp://ftp.ncbi.nlm.nih.gov/geo/samples/GSM876nnn/GSM876882/suppl/GSM876882_45G757.CEL.gz"	"ftp://ftp.ncbi.nlm.nih.gov/geo/samples/GSM876nnn/GSM876883/suppl/GSM876883_46G757.CEL.gz"	"ftp://ftp.ncbi.nlm.nih.gov/geo/samples/GSM876nnn/GSM876884/suppl/GSM876884_47G757.CEL.gz"	"ftp://ftp.ncbi.nlm.nih.gov/geo/samples/GSM876nnn/GSM876885/suppl/GSM876885_48G757.CEL.gz"	"ftp://ftp.ncbi.nlm.nih.gov/geo/samples/GSM876nnn/GSM876886/suppl/GSM876886_49G759.CEL.gz"	"ftp://ftp.ncbi.nlm.nih.gov/geo/samples/GSM876nnn/GSM876887/suppl/GSM876887_50G759.CEL.gz"	"ftp://ftp.ncbi.nlm.nih.gov/geo/samples/GSM876nnn/GSM876888/suppl/GSM876888_51G759.CEL.gz"	"ftp://ftp.ncbi.nlm.nih.gov/geo/samples/GSM876nnn/GSM876889/suppl/GSM876889_52G759.CEL.gz"	"ftp://ftp.ncbi.nlm.nih.gov/geo/samples/GSM876nnn/GSM876890/suppl/GSM876890_53G759.CEL.gz"	"ftp://ftp.ncbi.nlm.nih.gov/geo/samples/GSM876nnn/GSM876891/suppl/GSM876891_54G759.CEL.gz"	"ftp://ftp.ncbi.nlm.nih.gov/geo/samples/GSM876nnn/GSM876892/suppl/GSM876892_55G759.CEL.gz"	"ftp://ftp.ncbi.nlm.nih.gov/geo/samples/GSM876nnn/GSM876893/suppl/GSM876893_56G759.CEL.gz"	"ftp://ftp.ncbi.nlm.nih.gov/geo/samples/GSM876nnn/GSM876894/suppl/GSM876894_57G759.CEL.gz"	"ftp://ftp.ncbi.nlm.nih.gov/geo/samples/GSM876nnn/GSM876895/suppl/GSM876895_58G759.CEL.gz"	"ftp://ftp.ncbi.nlm.nih.gov/geo/samples/GSM876nnn/GSM876896/suppl/GSM876896_59G759.CEL.gz"	"ftp://ftp.ncbi.nlm.nih.gov/geo/samples/GSM876nnn/GSM876897/suppl/GSM876897_60G759.CEL.gz"	"ftp://ftp.ncbi.nlm.nih.gov/geo/samples/GSM876nnn/GSM876898/suppl/GSM876898_61G759.CEL.gz"	"ftp://ftp.ncbi.nlm.nih.gov/geo/samples/GSM876nnn/GSM876899/suppl/GSM876899_62G759.CEL.gz"	"ftp://ftp.ncbi.nlm.nih.gov/geo/samples/GSM876nnn/GSM876900/suppl/GSM876900_63G759.CEL.gz"	"ftp://ftp.ncbi.nlm.nih.gov/geo/samples/GSM876nnn/GSM876901/suppl/GSM876901_64G759.CEL.gz"	"ftp://ftp.ncbi.nlm.nih.gov/geo/samples/GSM876nnn/GSM876902/suppl/GSM876902_65G759.CEL.gz"	"ftp://ftp.ncbi.nlm.nih.gov/geo/samples/GSM876nnn/GSM876903/suppl/GSM876903_66G759.CEL.gz"	"ftp://ftp.ncbi.nlm.nih.gov/geo/samples/GSM876nnn/GSM876904/suppl/GSM876904_67G757.CEL.gz"	"ftp://ftp.ncbi.nlm.nih.gov/geo/samples/GSM876nnn/GSM876905/suppl/GSM876905_68G757.CEL.gz"	"ftp://ftp.ncbi.nlm.nih.gov/geo/samples/GSM876nnn/GSM876906/suppl/GSM876906_69G757.CEL.gz"	"ftp://ftp.ncbi.nlm.nih.gov/geo/samples/GSM876nnn/GSM876907/suppl/GSM876907_70G757.CEL.gz"	"ftp://ftp.ncbi.nlm.nih.gov/geo/samples/GSM876nnn/GSM876908/suppl/GSM876908_71G757.CEL.gz"	"ftp://ftp.ncbi.nlm.nih.gov/geo/samples/GSM876nnn/GSM876909/suppl/GSM876909_72G757.CEL.gz"
!Sample_data_row_count	"54675"	"54675"	"54675"	"54675"	"54675"	"54675"	"54675"	"54675"	"54675"	"54675"	"54675"	"54675"	"54675"	"54675"	"54675"	"54675"	"54675"	"54675"	"54675"	"54675"	"54675"	"54675"	"54675"	"54675"	"54675"	"54675"	"54675"	"54675"	"54675"	"54675"	"54675"	"54675"	"54675"	"54675"	"54675"	"54675"	"54675"	"54675"	"54675"	"54675"	"54675"	"54675"	"54675"	"54675"	"54675"	"54675"	"54675"	"54675"	"54675"	"54675"	"54675"	"54675"	"54675"	"54675"	"54675"	"54675"	"54675"	"54675"	"54675"	"54675"	"54675"	"54675"	"54675"	"54675"	"54675"	"54675"	"54675"	"54675"	"54675"	"54675"	"54675"	"54675"
!series_matrix_table_begin
"ID_REF"	"GSM876838"	"GSM876839"	"GSM876840"	"GSM876841"	"GSM876842"	"GSM876843"	"GSM876844"	"GSM876845"	"GSM876846"	"GSM876847"	"GSM876848"	"GSM876849"	"GSM876850"	"GSM876851"	"GSM876852"	"GSM876853"	"GSM876854"	"GSM876855"	"GSM876856"	"GSM876857"	"GSM876858"	"GSM876859"	"GSM876860"	"GSM876861"	"GSM876862"	"GSM876863"	"GSM876864"	"GSM876865"	"GSM876866"	"GSM876867"	"GSM876868"	"GSM876869"	"GSM876870"	"GSM876871"	"GSM876872"	"GSM876873"	"GSM876874"	"GSM876875"	"GSM876876"	"GSM876877"	"GSM876878"	"GSM876879"	"GSM876880"	"GSM876881"	"GSM876882"	"GSM876883"	"GSM876884"	"GSM876885"	"GSM876886"	"GSM876887"	"GSM876888"	"GSM876889"	"GSM876890"	"GSM876891"	"GSM876892"	"GSM876893"	"GSM876894"	"GSM876895"	"GSM876896"	"GSM876897"	"GSM876898"	"GSM876899"	"GSM876900"	"GSM876901"	"GSM876902"	"GSM876903"	"GSM876904"	"GSM876905"	"GSM876906"	"GSM876907"	"GSM876908"	"GSM876909"
"1007_s_at"	11.75396413	11.62252174	10.84452816	11.40803666	11.48383624	10.32690156	11.35865843	12.48602636	10.80050639	12.02136249	9.112430183	9.407233948	12.05196485	11.8561619	11.15467227	11.64477199	11.22627359	11.36818547	10.76439175	10.79159818	11.68000162	11.83816961	12.15856346	10.69369733	10.75054692	10.31878003	10.47146851	10.50726946	10.47837206	10.5936293	10.94508542	11.17282246	11.28091657	10.90454756	10.35892127	10.80059352	10.40848216	10.77919746	10.97192679	10.63308773	10.83935711	10.89218728	11.16792449	12.5562596	10.92754899	11.11732357	11.19977239	10.81826479	10.5168455	10.51985997	10.80709946	10.83985607	10.88203789	11.23618238	10.77398809	11.16363048	11.42452231	11.8787064	10.33169143	10.82459117	10.82971672	11.65780554	11.26144451	11.37787379	10.76832657	12.04427117	11.33153497	11.19078305	11.26768783	11.75176457	11.97579932	11.53842488
"1053_at"	5.467307559	5.517726324	5.343218005	5.476054662	5.295552122	5.429073642	5.441464059	6.056957155	5.491946765	5.448819879	5.437047821	5.202762818	6.064639534	5.655355725	5.373783873	5.348434412	5.316105438	5.337882066	5.30068274	7.394782022	6.769746579	6.886948565	6.969122131	6.766643443	7.202466572	7.181246034	7.044543247	7.123362062	6.862992474	7.421960987	7.571421685	7.504088013	7.006396149	7.069982191	6.901543606	6.77845464	7.319145676	6.707487422	7.10912027	7.185933617	6.950714055	6.866750518	7.040710674	7.145093213	6.841750596	6.600290377	6.754601387	6.855532531	7.203054579	6.660402454	7.067853693	6.172936343	6.36646708	6.279263862	6.705832752	6.894654972	6.463135168	6.295324951	6.266452394	6.250915428	6.650896663	6.572533389	6.419444994	6.381060223	6.119134205	6.352413935	6.874034275	6.991901856	6.182863234	6.170394249	6.393928563	6.374035702
"117_at"	6.189516147	11.37449415	6.066269129	11.01459362	6.297920969	6.110447338	6.576322784	6.553638907	8.742859369	6.900904625	6.666373324	6.575722645	8.088553984	6.390812448	6.440835908	6.190799353	6.304513762	6.453703331	6.767852158	6.371420534	7.914117725	7.272579209	7.105557865	7.698243923	6.617228829	8.43658392	6.520472838	8.229980957	6.74905142	6.359913022	6.975281864	6.446087641	6.701301935	6.750901153	7.023379476	6.893871844	7.145931158	7.237882979	6.623732764	6.358955142	6.43049123	6.719121382	6.41393548	6.949855117	6.738076224	6.65752668	6.668271887	7.074990987	6.73770818	8.883514691	6.692452098	9.356934752	6.764351119	6.572956754	6.720793253	6.723765813	6.584052547	6.938385369	7.025217529	6.623285813	7.498246622	6.8254747	6.491557488	6.418342785	6.835066632	7.428061775	6.738243949	6.412162991	6.937396754	7.932714515	7.113825269	7.752325784
"121_at"	9.096071167	9.258661724	9.248689012	9.205207619	9.18588264	9.607493663	9.168992954	9.089890642	9.504478235	9.164515634	9.649048413	9.540772582	9.319061691	9.121005927	9.078420953	9.207424301	9.4244478	9.317920806	9.182086218	9.806187905	9.530842182	9.236117977	9.276907179	9.557935215	9.585189096	9.552063187	9.608644831	9.604831024	9.968308725	9.735558495	9.707356396	9.574812264	9.732379279	9.648120924	9.830482997	10.25750476	9.78495838	9.760540679	9.694227277	9.564584371	9.632429561	9.739783024	9.694497995	9.714121989	9.933528193	9.676457744	9.837861999	9.872115464	9.867225048	9.870732116	9.712952217	10.01489839	9.909257283	9.684700137	9.562790361	9.682516885	9.640544223	9.534705464	9.858640929	9.763890866	9.337505046	9.51688618	9.847470964	9.618280847	9.865378864	9.506128469	9.555887879	9.697334423	9.509155338	9.465392982	9.590462826	9.487567521
"1255_g_at"	4.912273024	4.812228568	4.744012631	4.600573248	4.645199887	5.102442063	4.687906342	4.586726356	4.960706908	4.548783992	5.221320167	5.253056444	4.453963834	4.420472031	4.725444449	4.630821959	4.676994399	4.736747149	4.957301788	5.724930234	5.090406459	5.078563208	5.031607688	5.12823728	5.489696221	5.265299768	5.841389912	5.230808214	5.844293761	5.748033974	5.557106156	5.974063574	5.287746281	5.266171768	5.580166536	5.484187508	5.796471574	5.382362651	5.551627309	5.805352773	5.593245159	5.301898931	5.930707642	5.29794514	5.304663784	5.527352495	5.523842027	5.528988791	7.752115444	6.925245131	7.190419169	6.648832086	6.909166343	6.752999071	6.945606891	8.11931004	6.917886357	5.579830535	6.179531115	6.091683549	7.915993837	6.228026337	7.304528243	7.902526907	6.474820225	6.092047421	7.857031503	7.880725156	6.785827199	5.762295373	6.798439016	6.328105298
"1294_at"	6.828022798	6.506613282	6.289003738	6.708762739	6.653857887	6.37091594	6.72726168	7.293292713	6.376034321	7.058756911	6.148431308	6.116582143	7.549639176	6.568908496	6.467112015	6.407730839	6.313079903	6.403574669	6.702015188	7.24872766	7.285026289	7.318051817	6.91499177	7.637279711	6.894608759	6.918448435	6.835541481	7.114253484	6.513347777	6.829091749	6.943254516	7.123333136	6.644899069	7.290324096	6.91596261	7.067564632	7.288521426	6.893599391	6.717339865	6.810415243	6.81753168	6.917085128	6.828485797	7.849624181	6.999068324	6.974991914	7.158905433	7.041940317	7.074070234	6.884080166	6.889677731	7.373037698	7.461517815	7.441517628	7.181219159	7.612671566	7.426048191	7.50555748	7.373699369	7.307457902	8.130161903	7.880712815	7.572894827	7.526934412	7.585084552	7.753162183	7.582445877	7.905380655	7.592508317	7.795985383	7.641269446	8.390211014
"1316_at"	8.283370062	7.677156564	8.059374892	7.614959472	7.585716062	7.911574078	8.136894838	7.286391365	7.060694348	7.473302746	7.169911527	7.392128033	6.962818606	7.183023968	8.448081055	8.007330195	7.680853208	7.807967847	7.676426848	8.249368283	7.947457357	9.377700572	8.871861767	8.826223139	8.339061953	8.107184479	8.08792261	8.716888389	8.173303372	8.500026169	8.449535283	8.526973612	8.341764367	8.442907314	8.11683513	8.57032098	8.03794903	8.60328271	8.166627836	8.1968129	8.981365745	8.523130399	8.495481697	7.781634594	8.71760566	8.815256193	8.790105517	8.939840753	8.31844353	8.121291768	7.945020816	7.815047452	8.308986144	8.483957124	8.752646497	8.323269088	8.357123403	8.302061739	8.127664313	8.252067645	8.112234963	8.168892647	8.035752394	7.95290684	7.788310851	8.387822584	8.354886023	8.251562721	8.866090584	8.624884409	8.929655946	8.419724074
"1320_at"	5.082904642	5.209377286	5.44949669	4.903478085	5.221314485	5.821401513	5.219641472	5.106816852	5.423967136	5.102458322	5.84611316	5.537586377	5.047785412	4.993630978	5.358548687	5.136064926	5.245850063	5.563537008	5.223197826	6.094883061	6.155226498	6.041706109	6.030801565	6.220223393	5.896590666	6.162190471	6.08296674	6.164228378	6.490449491	5.972578928	6.152042788	6.071084482	5.977445682	5.916835462	6.58408851	6.400482264	6.054890015	6.130882436	6.042730905	5.877596308	6.126700237	6.083380672	6.10935566	6.100844069	6.24598184	6.367248158	5.991841841	6.288767371	6.374275963	6.554530605	6.299588086	6.347137099	6.347015681	6.015104572	6.002404382	5.922363353	5.892147768	5.970656199	6.401325783	6.308400512	5.568862017	5.820274697	5.955516709	5.613167512	6.163444736	5.78344577	5.846074902	5.770214617	5.852820039	5.88546023	5.695310838	5.593097247
"1405_i_at"	4.739040172	4.889095761	5.714545604	4.733572702	5.006246684	5.676454761	5.018113401	4.643580288	5.424499306	4.702686687	6.405779719	5.924987721	4.485758052	4.820519625	5.144266872	5.038156035	5.453831296	5.33955792	5.310278509	5.090884022	6.313464322	7.613724918	5.895946561	7.470393908	4.898360269	5.302589116	5.161710439	5.452202879	5.752627484	5.257046293	5.207704666	5.152585435	5.065926257	4.621651707	6.427898948	5.429054558	4.915395235	5.382425657	5.009538918	4.759412388	5.074641369	5.275769338	4.778810288	5.298067643	5.372908272	5.590008409	5.050562804	5.740574549	5.240018458	5.459254795	5.214394017	6.085521702	6.067811547	5.998097458	5.940633142	5.688615575	5.815274749	6.039997574	6.79623266	6.363954623	5.395705991	5.777132471	5.728296695	5.806081072	6.348295625	6.151679742	5.637780067	6.137205224	6.566352556	7.4606508	5.977350881	7.779195769
"1431_at"	4.752667795	4.770905964	4.890984413	4.889909087	5.048716068	5.079717453	4.844910549	5.250575506	4.879139275	4.98279285	4.910112629	5.249005288	4.804780391	4.891091881	4.889849027	4.789695228	4.873329504	4.878760694	4.71223765	6.107065299	5.482738586	5.340752636	5.706010572	5.501143383	6.080900668	5.829360612	6.013875655	5.776276915	5.885680972	6.160511768	5.894497121	5.659038961	5.981962879	6.138433987	5.482387525	5.467690966	5.70445731	5.560039403	5.617725004	5.790223077	5.589853228	5.531698162	5.971864566	5.899416109	5.489999718	5.529330396	5.653488695	5.364969478	5.59899492	5.489767995	5.645181541	5.223427297	5.328065772	5.394493343	5.183192813	5.250905702	5.255705134	5.242100583	5.35089325	5.239323348	5.249039389	5.085971533	5.190240659	5.280622359	5.21929491	5.112128919	5.332083054	5.357170534	5.062235646	5.082926449	5.108221853	4.916786595
"1438_at"	6.524544769	6.69945686	7.13116308	6.408136154	6.723721676	7.61999749	6.719789854	6.601950328	7.194743934	6.625995256	7.710857837	7.413741583	6.924041747	6.427284354	6.716825145	6.53741526	7.266757988	6.650830378	7.031967652	7.695143928	7.288027726	7.085532156	7.04168515	7.453131956	7.649114327	7.420922536	7.701250929	7.58842277	8.056782195	7.572372745	7.635095053	7.776696623	7.587248911	7.407738501	8.194679245	8.132422236	8.083637996	7.723272846	7.424550218	7.672865537	7.444026563	7.556179815	7.695117059	7.45046895	7.770183567	7.574931994	7.57356958	7.678298981	8.070847067	8.074810651	7.629383947	7.807196804	7.728587221	7.431140428	7.499589435	7.550448644	7.314746392	7.287950564	8.003892717	7.992396	7.369249054	7.492555107	7.281913592	7.088239011	7.859193374	7.27611065	7.197918888	7.302308363	7.412609018	7.109044478	7.174196974	7.060070429
"1487_at"	7.484076365	7.496386148	6.804088014	7.656039274	7.16497031	6.993332729	7.074322922	7.266629427	7.099284695	7.479915173	6.303696329	6.901688752	7.435821603	7.431733123	7.181142441	7.019006235	6.989870217	7.024397743	7.002563992	8.79689728	8.305804876	8.146471948	8.195867635	8.108025443	8.681448567	8.385897207	8.529611038	8.461599464	8.144889153	8.535204339	8.683903788	8.577138395	8.462521359	8.61750573	8.093434649	8.364976726	8.578065241	8.238663807	8.244119699	8.162873433	8.340960873	8.250541047	8.554567809	7.915888875	8.54229807	8.420742699	8.416847523	8.435652461	8.203694308	8.253312145	8.241300062	8.473597108	8.271581762	8.55538672	8.404837724	8.173001536	8.28161126	8.619311178	7.969656406	7.981630383	8.544426687	8.334402211	8.300017458	8.134008457	8.211523969	8.445090864	8.067965423	8.559323073	8.436971222	8.313945532	8.382325837	8.651837518
"1494_f_at"	6.732310249	6.706323807	7.032324045	6.520713166	6.745861169	7.467132759	6.688360661	6.579622148	6.978132457	6.418446776	7.395161587	7.26898949	6.378984681	6.466225089	6.725255916	6.495894324	6.902000934	6.851764657	6.713298278	7.4650934	7.276284622	7.168077002	7.363924566	7.582802833	7.370609899	7.507031362	7.409107522	7.357089073	8.189163743	7.479809252	7.418180945	7.430770296	7.311822948	7.143244207	8.101791504	8.094120598	7.424197627	7.737646961	7.452121459	7.222406001	7.464251855	7.603509	7.463049336	7.492615768	7.779866221	7.834766578	7.378349977	7.769461493	7.6884272	7.906417518	7.555106886	7.769274739	7.744774148	7.656300723	7.565170917	7.482028261	7.431849784	7.487898329	7.898179971	8.125301047	7.204931481	7.451142925	7.516310339	7.300312478	8.047620458	7.540868904	7.406944113	7.404648421	7.517624875	7.475767806	7.445828061	7.299458689
"1552256_a_at"	8.582123171	8.186940339	8.107820328	9.535465479	8.705697559	8.031525072	8.606952011	9.271991619	9.060933082	9.052380855	7.467931653	7.636692959	9.022251883	9.132376568	8.606952011	8.327626349	7.696573877	8.260522603	8.281771063	8.558229276	8.840291761	9.016804944	9.046474491	8.623504247	8.693866915	8.25029273	8.413425912	8.764651797	8.398631731	8.573305393	8.767144926	8.984259585	8.709212197	8.701851642	8.029360712	8.341003628	8.845107926	8.726818469	8.127941461	8.14564918	8.527036395	8.086518221	8.822367277	9.365792929	8.953181167	8.59570721	8.442505542	7.996277989	9.679895124	8.844024822	9.636884164	9.113134678	9.270124114	9.063637493	9.705760414	9.551671452	9.441198463	8.598803161	8.619293686	8.649050942	9.829167089	9.376423709	9.522998634	9.114423824	8.349644599	9.220909112	9.238077773	9.887208052	9.466067015	9.089019152	9.256586149	8.854225658
"1552257_a_at"	7.415132864	7.366456438	7.369946936	6.937681678	7.384128803	7.520418488	7.213028179	7.159214843	7.284167496	7.213997257	7.609677301	7.375829838	7.563851177	7.236381773	7.544126208	7.11991625	7.298309999	7.531999555	7.445439445	9.304122081	8.479668075	8.543271646	8.870576571	8.381608063	9.142386189	9.017428193	9.205197705	8.444376826	9.033038023	9.466536427	8.997153964	9.116306671	9.136063283	9.289132039	9.099492727	8.735404513	8.905152019	8.895633973	8.894189883	8.822373764	8.822557601	8.954531946	8.840380082	8.25871811	9.37037036	8.969172782	9.200785068	8.945664182	9.018042954	8.624866263	8.645874911	7.891954963	8.393426192	8.794466975	8.57413172	8.532328805	8.772475091	8.661821464	7.852312048	7.744126086	8.822291319	8.69394652	8.723304237	8.55665948	8.645074455	8.735318426	8.427763968	8.772925467	8.697910052	8.25048102	9.140774969	8.211770372
"1552258_at"	6.327521617	6.168162211	6.450915214	6.11830435	6.136623788	6.746132573	6.36239256	5.994056517	6.578015992	6.060384251	6.608900332	6.896021998	6.317595613	6.319938235	6.436347432	6.260983639	6.589302173	6.550437125	6.528283383	6.563584972	6.463436686	6.552674892	6.698376618	6.968745795	6.531028092	6.730947284	6.443987068	6.399908452	7.044080805	6.524004645	6.535932924	6.665745502	6.525614817	6.379760834	6.780734288	7.43944234	6.726636277	6.729791132	6.848665923	6.67130567	6.558900569	6.795089917	6.661922933	6.65963093	6.954000486	6.807565746	6.710854103	7.059569983	7.051042077	6.993681336	6.782541936	6.738124532	6.761962526	6.741694426	6.658250725	6.65916168	6.549163887	6.571869002	7.159967248	6.958478072	6.666282079	6.422306885	6.715047041	6.531601813	6.948566417	6.752296147	6.575645144	6.554024675	6.666282079	6.534564237	6.47300657	6.574342332
"1552261_at"	5.139515017	5.171850332	5.117217927	5.170074811	5.170074811	5.689708679	5.066175165	5.072421542	5.444452171	5.199748626	5.717058366	5.560058084	5.194880014	5.073873453	5.266455414	4.990045647	5.112598352	5.10375119	5.170074811	6.072771379	6.47038897	6.324971644	6.3174386	6.356184327	5.975443347	6.311225132	6.115038778	6.104313187	6.504525292	6.121015101	6.133294882	6.134415027	6.222157181	6.386627252	6.42779063	6.30134247	6.165860027	6.114047732	6.091672188	5.985285085	6.069571466	6.133126051	6.004484573	6.339767318	6.248707573	6.313878735	6.074866481	6.179005484	6.207328422	6.210976434	6.228349002	6.16844354	6.090203515	6.075620518	5.852360693	5.910024568	6.158852092	6.025200434	6.033045849	5.902809011	5.882630465	5.937664001	5.989643814	5.98445649	6.060268035	5.870367459	5.913394322	5.989643814	5.974357587	5.868528911	5.956194969	5.990063169
"1552263_at"	4.876535534	4.979722093	5.206380139	5.688702688	4.99437828	5.642022773	5.157541437	5.130092217	6.510154906	5.367361655	5.967215571	5.668417629	6.122668625	5.444215411	4.906076166	4.844328989	5.170011073	5.026500032	5.250183216	5.427794034	6.071275894	6.155505105	5.810775336	7.328004232	5.500061561	5.345557041	5.528855362	6.223399683	5.906302024	5.530831477	5.79790117	5.40721105	5.736156844	5.754738534	5.528984024	5.60357503	5.502627193	5.291646366	5.382954337	5.407489848	5.287081807	5.215268304	5.371154367	5.719286284	5.376929135	5.399857424	5.32355501	5.661555783	5.809555685	6.076288733	6.178890251	6.80017276	6.252296779	6.284824746	6.613178099	6.315356097	6.275395094	5.991714526	6.089500119	6.144279775	6.522965493	5.93402641	6.205960557	6.14865713	6.111590045	6.28734091	6.48290274	6.222611765	6.433059404	6.350548313	6.193728404	6.950235609
"1552264_a_at"	5.463815452	5.808511075	5.669632151	5.64978213	5.501856141	5.683380099	5.736097188	5.506728993	5.558942683	5.620266921	5.747582272	5.748211667	5.853119745	5.467793018	5.526470414	5.545013246	5.586122715	5.381077131	5.628708316	6.854175473	6.28272013	6.272344524	6.216727224	6.251347107	7.436864014	6.643288685	7.55459555	7.067729762	6.876330611	6.971880115	7.803827888	7.168305878	6.895756762	7.209033593	6.989351232	6.935359038	7.285849537	6.717201119	7.155465382	7.572944231	6.705994846	6.479819096	6.757843395	6.465355496	6.635326833	6.502164514	6.687183379	6.400547551	7.195923965	6.939981832	7.711302586	6.692310416	6.994735162	6.328255158	7.095416592	7.441947109	6.328701554	6.401346504	6.146725207	6.206347657	7.237012972	6.592690804	6.972597911	6.592690804	6.518182903	6.272391478	7.188196513	7.154951989	6.340645806	6.260679607	6.332912524	6.362092926
"1552266_at"	5.167554199	4.865971147	5.214168623	5.16095201	5.173725084	5.633938499	5.192700866	5.029313462	5.488881832	5.099405335	5.71142522	5.526160784	4.844126318	5.013845249	5.402229575	5.018962926	5.173725084	5.418033703	5.426079826	6.089751626	6.431123424	6.34212805	6.440813655	6.601255493	6.157735366	6.10753088	6.199733009	6.294332386	6.248173205	6.197092994	6.140691201	6.062649608	6.138203087	6.251416486	6.437141295	6.367311871	6.142158259	6.442537017	6.199238922	6.037863779	6.317968696	6.325138576	6.216681948	6.244794005	6.420787565	6.269008855	6.305525757	6.395001463	6.263925956	6.238424702	6.108188525	5.647203259	5.560141871	5.653300007	5.543475191	5.496871971	5.636996796	5.615166301	5.784103535	5.743347185	5.491891055	5.419169274	5.517917539	5.391188902	6.050534226	5.590878587	5.495920711	5.496756626	5.58633411	5.807927105	5.545434942	5.732120927
"1552269_at"	4.769242421	4.823550896	5.161883703	4.598118282	4.977100127	5.751876961	4.991885951	4.828341339	5.574563785	5.262005882	5.688702688	5.827681806	4.548550022	5.182636924	4.936595119	4.764308731	5.210926491	5.065053493	4.937479874	5.66002481	5.568006732	5.332380976	5.791816479	5.936505089	5.54907797	5.576148832	5.639648919	5.58267604	6.504721182	5.526751172	5.581966288	5.60120391	5.45490683	5.311231934	6.858206372	6.674156787	5.142799608	5.79714137	5.524415399	5.27688165	5.544290608	5.750731969	5.524157558	5.577579528	5.772693257	6.11181551	5.610699617	6.007174816	6.052353548	6.283530289	5.930465776	6.020121497	5.805609553	5.882340732	5.985156676	5.657890288	5.659706978	5.654248492	6.212796019	6.493844441	5.35954326	6.10209868	5.785761916	5.706859445	6.267681581	5.700695344	5.688947781	5.747413954	5.631971156	5.730457051	5.5745301	5.249759626
"1552271_at"	6.330380322	5.65205687	6.349303576	5.84078299	6.154020381	6.880755481	6.113282691	6.054554508	6.486089583	5.75335682	6.563636693	6.464755206	5.914838368	6.05411321	6.223629016	5.898775358	6.267156759	6.29227185	5.812750638	6.836246037	6.668791176	6.703192965	6.859723678	6.460598829	6.714829204	6.675654537	6.801586729	6.522640444	7.059795387	6.904157803	6.841841269	6.863888507	6.654823637	6.771848865	7.210897517	7.32995101	6.907518016	7.003472192	6.59041986	6.603534814	6.921162815	6.94117555	6.896111661	6.835323197	6.946795392	6.940122985	6.783801039	7.17363919	7.02123456	6.978612545	6.897936631	6.939942339	7.080712533	6.876136858	6.878170287	6.816571273	6.784017868	6.605402497	7.555959905	7.152718181	6.43911961	6.850513175	6.790060299	6.727434832	7.107554321	6.790060299	6.708219913	6.923073749	6.754968941	6.559712242	6.733157057	6.608502793
"1552272_a_at"	6.184903501	6.040398694	6.25585804	5.4684488	6.441949098	6.489854036	6.20248164	6.20248164	6.13901191	5.776452865	6.41518896	6.348650206	6.091388284	5.946922741	6.386980051	6.304658871	6.390121499	6.447895365	5.980157523	6.721327058	6.371361129	6.286540638	6.381445345	6.401241475	6.68684071	6.474460253	6.672530077	6.439159459	7.083856113	6.596366051	6.651765424	6.603398694	6.618136996	6.600810078	7.151906684	7.64261071	7.004228461	7.117283721	6.979554521	7.023081928	7.335132148	7.352598509	7.317581447	7.481614986	7.195661046	7.357669251	6.94199108	7.03432424	7.442973659	7.19067654	7.286335001	6.922910761	7.352639763	6.818399645	6.922910761	6.953212387	6.722954507	6.860494896	7.573328732	6.974891305	6.758008306	7.225140107	7.190728073	7.128969182	7.283293895	7.034975483	6.827049719	7.162958738	6.770150216	6.740691061	6.724787703	6.515700684
"1552274_at"	12.31778547	12.40769466	11.60120951	11.71504214	12.23281332	10.50644331	11.91679985	11.97889255	10.14948345	12.10954544	10.12009893	9.617192829	12.05064083	11.88192046	12.27938262	12.4020355	11.39292982	11.99071927	11.53627535	9.131019063	11.79291077	12.2401924	11.8085051	11.48451351	9.404937989	9.536836341	9.292854908	8.908068527	8.604628946	9.568310147	9.520311529	9.341349058	9.692068481	9.079473578	8.978517594	8.823551176	9.019653842	8.892791339	9.322399743	9.304142969	9.395289615	9.415137164	9.753875559	11.76442465	8.951714821	9.77098321	9.382428759	9.703804808	9.2826102	9.152175495	9.486460055	8.969719747	9.878967371	10.69662257	9.849572116	9.091793257	9.660855133	11.45003709	9.046043239	10.55768723	9.659580703	10.08782661	9.62192409	10.36502244	8.923728489	10.45306072	10.20000741	9.122811458	10.76296113	10.77475476	10.08758861	10.98826991
"1552275_s_at"	10.10288555	10.65059506	9.994890386	9.768529481	9.442731167	8.747597347	9.626733917	10.289101	7.892261976	10.42834266	7.172690684	6.668903688	10.51871295	10.09865733	9.565885512	10.8488483	9.525404468	9.43578006	9.126263881	8.27972872	10.54263554	11.34790275	10.8240022	10.69764382	8.836243857	8.632978079	8.350657683	8.241313914	7.685176716	8.724068146	8.689014478	8.73516902	8.935413357	8.193827418	6.892891415	7.469375912	8.677047588	7.674543484	8.860476356	9.194674283	8.797861237	8.324704253	9.241091622	11.44669751	7.546165437	8.759711209	8.728193303	8.363463137	8.394759629	8.488694125	8.799970955	7.863138542	8.818329323	9.495888211	8.774189627	8.211849425	8.570822425	10.12204715	7.194140578	9.185886856	8.986236231	8.625109384	8.519608977	9.556078106	7.411656768	8.871779039	9.118363968	8.067523218	9.568113077	9.49909802	8.473552829	9.20539119
"1552276_a_at"	6.689906959	6.662719763	6.917892698	6.689906959	6.75103226	6.991844373	6.753814796	6.721106379	6.613536209	6.549890388	6.804948574	6.760056727	6.527497027	6.624253401	6.596929796	6.632441981	6.78373815	6.819096756	6.689906959	7.32876664	6.942146637	7.18721412	6.829845931	6.94103129	7.144380988	7.399000109	7.22377653	6.965810315	7.226555042	7.208654995	7.195814177	7.253881867	7.059982464	6.975848574	7.66292287	7.46183252	7.27078048	7.11420698	7.156344996	7.102007568	7.101676483	6.947118318	7.053246108	7.166378513	7.183124329	7.225625018	6.887171923	7.162076753	7.125590153	7.162407837	7.000771831	7.009500772	6.933627983	6.933434692	7.020368556	6.837073076	6.921228153	6.848855221	7.536229065	7.397253073	6.86740279	7.007319238	6.781598784	6.835876713	7.242409989	6.923007012	6.978725524	6.906705903	6.780845627	6.933627983	7.0508833	6.972126601
"1552277_a_at"	7.739774877	7.766039632	7.31978244	7.341781142	8.020883443	7.363272893	7.375642217	8.427417445	8.110764877	7.763378616	8.033300418	7.190520085	8.012760278	8.012611889	7.247032839	7.871594253	7.663803052	8.002553967	7.712333146	8.894316857	8.371740825	7.972372384	8.47101843	8.412457464	8.540740009	8.29855197	8.716601024	8.187691449	8.411505901	8.773252219	8.475164508	8.978791232	8.457631324	8.287418268	8.102352679	8.551236328	9.125641091	8.421195082	8.483390345	9.082586334	8.387388899	8.383474418	8.695307369	8.879853149	8.150056022	8.154550704	8.460468097	8.529307785	8.308372987	8.694529819	8.57535393	7.65266738	8.252036364	8.127097335	8.037134495	8.414877268	8.072098061	8.040315712	8.307350166	8.156711095	8.505367833	8.099871258	8.000985156	8.440068227	8.06930426	8.111140289	8.359148083	8.135730303	7.823859027	8.13486133	8.135730303	8.226547281
"1552278_a_at"	5.729847305	5.698007818	5.963412818	5.549488774	5.616519582	6.555101768	5.626161904	5.595931453	5.837046833	5.592666251	6.585956103	6.182416014	5.857280955	5.53224237	5.731192543	5.545942885	5.876334701	5.755146397	5.714404187	6.603956987	6.363913085	6.248309703	6.243220883	6.273467373	6.565095268	6.871402377	6.481172544	6.409074901	6.637543363	6.351533097	6.63306155	6.50285643	6.387717745	6.461577679	6.69381624	7.175791842	6.987747907	6.898466728	6.892222591	6.737432802	6.588769391	6.859462605	6.751894879	6.484504175	6.940556385	6.662386407	6.564429249	6.624109464	6.967740708	7.312460069	7.090704061	7.298949932	7.126292729	7.119460688	7.107021128	6.910407267	6.966774849	6.873065606	7.237936516	7.021280234	7.256557698	6.938036482	7.152080159	6.922087959	7.356703926	6.592335614	7.145213738	7.021932994	6.966774849	6.822857026	6.860897587	6.727868467
"1552279_a_at"	8.314044285	8.19060025	8.303848654	8.02807211	8.134143097	8.397026992	8.228033959	7.906740276	8.08292937	8.165413168	8.660956948	8.603405935	8.209942805	8.040414214	8.093864631	8.087266185	8.244264324	8.287760359	8.215897254	8.851377822	8.717953914	8.895919549	8.828756878	8.534049721	8.674550156	8.706481587	8.805443306	8.527347799	9.121190948	8.689720811	8.785857182	8.738283313	8.807333744	8.78318614	9.210340367	9.314636167	8.639045037	8.669972024	8.430963835	8.400709843	8.681635325	8.844726012	8.718455433	8.86916418	9.002185838	8.782506591	8.642193232	8.700250597	8.823627968	9.158330007	8.864980265	9.155748204	9.207927223	8.97049356	8.863288248	8.876502002	8.855135613	8.90216932	9.085966438	9.26311142	8.709139046	8.791882022	8.9814596	8.79528104	9.061145865	8.911510452	8.97049356	8.966699213	9.024361663	8.862474112	8.994344004	8.599365655
"1552280_at"	5.156162233	5.295191532	5.798494668	5.336941427	5.557662463	6.217869718	5.425696235	5.55364912	6.13534452	5.275539674	6.387551088	6.202934094	5.458824828	5.33152481	5.398936233	5.366391013	5.831506126	5.592807932	5.645401996	5.95730207	6.005104889	6.025137004	5.957965226	6.076649476	5.62590792	5.953325758	5.755325974	5.969092916	6.216335807	5.77919028	5.816617198	5.653805911	5.743857747	5.75475256	6.135771809	6.14951827	5.681420792	5.945782387	5.746107781	5.627978386	5.760962394	6.028090101	5.457086961	5.488091155	5.839782104	5.833048385	5.560879082	5.736219401	5.876778005	5.985604606	5.735709445	6.700302642	6.389066701	6.265455465	6.537241759	6.244429136	6.131202713	6.332755291	6.644199346	6.97722502	6.260613009	6.032088695	6.197707401	6.147264291	6.526869615	6.077888254	5.999017565	6.039916422	6.283200249	6.1805688	6.089671388	6.323764996
"1552281_at"	8.957660098	8.855810139	9.099756973	8.627551505	8.808318613	9.705140522	8.969535202	8.705004973	9.28654052	8.92814146	9.304806977	9.441341416	8.733023392	8.723795145	8.951264899	8.754985484	9.257482897	9.161415358	8.951264899	9.274712712	9.163360137	8.74609035	9.063563755	9.193214364	9.10884798	9.097808635	8.952311185	8.913737648	9.618522671	9.320693127	9.177809461	9.001404815	9.130378632	9.167400986	9.670981872	9.761438069	9.054082572	9.040171546	8.912361859	8.69393424	9.041925565	9.004433401	9.027069027	9.24928594	9.159066811	9.188173099	9.088910251	9.134616307	9.425569348	9.375279372	8.940152736	9.502300275	9.604833004	9.268106647	9.185582988	9.261557253	9.07406418	8.916241057	9.595005629	9.321426748	8.882287047	8.939897715	9.4113362	8.895858111	9.695633373	9.338047502	9.092675401	9.035824224	8.976499854	8.909286675	9.063641148	8.999370974
"1552283_s_at"	8.672777525	8.302419448	9.109138412	9.362289635	8.885675636	8.192109369	8.868471975	9.079149547	7.632668707	9.125055974	7.171040073	6.592839722	8.387170941	9.52077145	10.10857289	9.370175862	7.82659459	9.829108665	9.074364379	6.998934864	9.571471915	10.0376311	10.03032063	9.517589121	7.71057198	7.232780656	8.368774021	6.991232509	7.024692539	8.2706606	7.140765664	7.239593589	7.943773468	7.779726122	7.506486852	6.818046312	7.347941958	7.496674963	8.738052336	8.016417427	7.800295804	8.816720658	8.943223669	9.410524208	7.428227668	7.631009686	8.894737196	7.681876434	7.571348257	7.1733125	8.7392204	6.941613508	6.979367828	7.508786049	7.0348065	7.31706725	8.15946824	7.958912334	6.920113486	7.39450865	7.121936655	8.014016684	8.594481913	8.179991597	7.244189099	9.144320916	8.425750687	6.598245478	7.726227289	8.220228141	8.278645538	8.19702185
"1552286_at"	6.496814503	6.427114903	6.691610704	6.528591214	6.849681556	6.546530707	6.399590374	6.580775834	6.50412044	6.462575097	6.752103307	6.675872264	6.519853481	6.789905507	6.53499303	6.580775834	6.367540186	6.689923514	6.40919623	7.463732955	7.812653406	7.577427152	7.565456838	7.85449393	7.426217149	7.341132399	7.403075804	7.247230527	7.376291415	7.541429333	7.661617435	7.664886347	7.272867668	7.142264381	7.896725919	7.396664855	7.437025128	7.309492177	7.501619026	7.297228623	7.424263615	7.469067744	7.718525366	7.654169099	7.361714729	7.430867121	7.328674882	7.579533806	7.622102235	7.563198709	7.48356772	7.063676745	7.008838849	7.078531359	7.327131976	7.116991319	7.065341473	6.979727103	7.39781021	7.273767671	7.028595442	6.813365343	7.185580512	7.071166722	7.296951168	7.014306365	7.189220021	7.230164122	7.071166722	6.890103177	6.907806119	6.998073258
"1552287_s_at"	7.222287468	7.209070595	6.989578995	8.597264253	7.948800516	6.25760645	7.7311868	8.611368902	6.628034672	8.066340797	6.212887552	6.021180888	8.20260986	8.42729213	8.361333817	8.153532146	7.129819738	7.224986374	6.921253788	5.695107138	7.749862239	7.994346655	7.459497578	7.730887684	6.368198841	5.660947816	6.117188702	6.030641027	5.80622908	6.540222629	5.566225991	6.193010649	6.695799813	6.948709372	5.331247152	6.001595856	7.089921587	5.780787364	6.944180581	7.397827843	7.253339793	6.469487473	6.95717994	8.392377906	5.562284184	6.034860412	7.240527182	6.312151927	5.768188771	5.650417283	6.888803334	5.794895953	5.813574568	6.207951106	5.623227669	6.143566079	6.849204673	6.526516197	5.578379965	5.321649088	6.591271984	6.148639704	6.9246796	7.113216048	5.857541549	6.635506623	6.263963165	5.747536167	6.467172093	6.607107954	6.26926951	7.151085817
"1552288_at"	4.756557441	4.777526269	4.84565974	4.940761241	5.129609374	4.745267329	4.862748889	4.616837825	4.657635652	4.8134564	4.840883788	5.156133057	4.600206368	4.703632375	4.978266636	4.928555581	4.748989824	4.894419963	5.432753332	5.484960266	5.694237232	5.599321927	5.467710398	5.520148432	5.599897555	6.231643462	5.770579027	5.898542226	5.59486462	5.503852421	5.931047194	5.804978437	5.588625528	5.625292099	5.950497349	6.032043045	6.429275831	6.301451486	6.205161059	6.368427611	6.163358554	6.354574235	5.800350678	5.449484053	5.786830952	5.774464455	5.669191797	5.949222377	5.8496707	5.80660099	5.832519	5.303923486	5.32193649	5.223560949	5.266010711	5.382166446	5.795813055	5.370928567	5.532969955	5.756423963	5.898026302	5.480895401	5.204194726	5.151123986	5.332686184	4.97610204	5.374898949	5.357175389	5.314116039	5.278830548	5.327149001	5.31493691
"1552289_a_at"	5.237031493	5.270121484	5.571407396	5.354548918	5.426035472	6.194725301	5.235676352	5.038100496	5.679291721	4.998220897	6.076017285	6.072559864	5.188994385	5.092924184	5.485684106	5.169972169	5.656938911	5.462268812	5.517468079	6.065512694	6.03458962	5.72360468	5.738390353	6.300385036	5.915442618	6.068876367	5.874086103	6.19770763	6.550863413	6.060719605	6.162568677	6.202213383	5.905966294	5.981735185	6.236102408	6.574194579	5.869702379	6.059721164	6.062511232	5.877671365	5.956526002	5.947322287	5.88344988	5.7731214	6.264044257	6.181549112	5.776707213	6.104944216	6.314408088	6.324088764	6.013796905	6.997326125	6.426589716	6.437864602	6.592208824	6.493655671	6.303688873	6.182950564	6.799559558	6.616641819	6.380524926	6.15148779	6.333359895	6.324792865	6.854473075	6.096641405	6.219029298	6.406237086	6.416259999	6.351518245	6.059837855	6.380524926
"1552291_at"	6.669294369	6.736887765	6.891413262	5.643661827	6.765799661	6.682414655	6.837422453	6.682414655	6.553642165	6.753112961	6.520646778	6.50457387	6.745001665	6.701003108	7.199731017	6.771337064	6.682414655	6.406792508	6.356023454	8.149909972	7.152332699	7.554702798	7.9005115	7.609832825	7.936804251	7.442906042	7.749199669	7.424646951	7.685234123	8.45092167	7.932471108	8.15542436	7.810789067	7.610417884	7.1750737	7.049947221	7.543479821	7.293578477	7.707919228	7.911741975	7.407619737	7.143963459	7.555025666	7.328898293	6.980774884	7.005146385	7.256006067	7.17534622	7.285770422	6.932912722	7.309349414	6.713002037	7.437276601	7.611588086	7.527269501	7.951526605	7.34938881	7.232891045	7.156053765	7.046221516	7.321616867	7.029911223	7.677387403	7.546588007	7.111274653	6.71132523	7.385086725	7.647752333	7.185792655	7.34938881	6.901994164	7.121480076
"1552293_at"	5.695427331	5.823628574	6.11443531	5.84920229	5.611602161	6.110288397	5.665642909	5.711357385	6.140071531	5.687666052	6.339051651	6.122901445	5.7645076	5.827424696	5.963625225	5.711587217	5.84920229	5.949066281	5.88900624	6.649608327	6.828015695	6.413902959	6.508901085	6.486788595	6.918349471	6.840991789	6.858217097	6.60945169	6.900908851	6.690161997	6.826650141	6.898889218	6.773312708	6.892432074	7.35673475	7.035478828	6.754594213	7.100539728	6.858351012	6.89547285	6.715562752	7.206933208	6.820386932	6.602923609	6.918826222	6.880216356	6.807985507	6.593490731	7.004230501	6.861461396	6.891915673	7.012721548	6.942835186	6.878172563	6.710681225	6.96298442	6.979335	6.778210749	7.297574965	6.945818025	6.740848702	6.839566504	7.087879579	6.755157349	7.161614695	6.803193388	6.987532921	6.778754436	6.536586118	6.612652478	6.613085004	6.64829388
"1552295_a_at"	7.977872314	8.177159805	7.756296299	8.066998232	8.200541667	8.273762133	8.013786479	8.174046549	8.242677837	8.381202379	8.460417909	8.404530934	8.20184705	8.233953836	7.733219279	8.341226973	8.316884525	8.165188062	7.711881725	9.318806372	9.05055129	8.936219363	8.612281919	8.978001675	9.30834057	8.918114271	9.489338013	9.11965384	9.173546936	9.228927127	9.289643753	9.557863405	9.525652621	9.476499093	9.155984745	8.360104947	9.207655669	8.802849524	9.302534474	9.427153731	9.275496741	8.998785357	9.23564978	9.222161082	9.018781512	8.865311828	9.01699959	8.787195607	9.120802444	8.910741181	9.342933465	8.915274278	9.01375053	8.940353106	8.963492058	9.187939632	9.047404712	8.959040474	8.821551313	8.614057552	9.001813746	8.883190522	9.018861109	9.242871301	8.901919961	8.804181787	8.758384579	8.901919961	8.807968458	8.425104433	8.685036092	8.845161351
"1552296_at"	4.527229478	4.456595217	4.095054504	4.386323473	4.596449809	4.342266817	4.451656003	4.403500807	4.402672887	4.662779209	4.311632051	3.829850163	4.277843128	4.359977214	4.528888707	4.318963888	4.172817608	4.431328419	4.424082038	5.241735908	4.849557414	5.121424449	5.235037318	4.627609893	5.337052866	5.052954301	5.256328683	4.941413828	4.838804315	5.337052866	5.459014919	5.16812201	5.174101497	5.358926299	5.317178249	4.762982136	5.153200029	4.939356692	5.064524115	5.507138419	5.101350623	5.31235147	5.166240077	4.993791993	5.084219316	5.119325591	5.147863431	4.958740219	5.893437231	4.912559655	5.357984126	4.94213734	5.118172209	5.244233166	5.506865913	5.803450648	5.399055788	5.346231226	5.118001134	5.028729282	5.769558693	5.641357696	5.416710983	5.415938287	4.939001126	5.512140989	5.652748429	5.396230963	5.030564991	5.873012757	5.224024064	5.075074907
"1552299_at"	5.935847259	6.255756815	6.263493822	6.266817083	6.47149533	6.831115311	6.301606772	6.30830205	6.270051833	6.551005574	6.961131628	6.719967187	6.491242905	6.336543926	6.388339223	6.446921222	6.592258786	6.538165682	6.479381182	6.841114006	7.033409302	7.181848881	6.692248107	6.546674143	6.936635646	7.210061123	7.058822082	6.975255309	7.033816295	6.656166153	6.889996349	6.635026266	6.764979009	6.796869682	7.209746253	7.30770709	7.085010723	7.177121807	7.200240022	7.19018507	6.937607859	7.105580744	6.987593035	7.212650901	7.166091499	6.885176896	7.183384353	7.160730438	7.386247985	7.37702015	7.426000828	7.330357996	7.130415924	7.165576686	7.216936598	7.110105727	7.175489987	7.211696433	7.789516562	7.690353214	7.020164121	7.070189449	7.361874472	7.190089948	6.89251885	6.883265597	7.274551093	7.143411231	7.225252606	7.165576686	6.933893593	6.761456934
"1552301_a_at"	6.267739604	6.007363547	6.216262736	5.920983646	6.415907706	6.416430225	6.354904276	6.699152634	6.432181121	5.910284709	6.362542214	6.778264422	6.316702064	6.149253762	6.508247703	6.283530084	6.126286394	6.564116211	6.330786791	8.636487799	6.373673833	6.775793011	7.114818181	6.914127547	9.071051324	8.482213761	9.05367951	8.434042574	8.620073822	9.226714152	8.483956819	8.809236126	9.331672772	9.739389939	7.969383594	7.648135798	9.071981523	8.785130873	9.272053508	9.801480895	9.32935109	9.229467352	8.87525719	7.346021229	8.144473329	7.70751002	9.863564187	8.389241603	8.587747386	8.164455521	8.6430002	8.181158795	8.417735713	8.521787774	8.359923233	8.536322701	9.620557055	7.919127046	7.248009809	7.24349861	8.979505686	8.401822208	9.851623287	9.217532665	8.022581854	8.702215231	8.581439185	8.25988392	8.482589623	8.168200747	8.581638154	7.997989521
"1552302_at"	6.565543199	5.118399162	6.182357378	6.391309715	6.416191157	5.814903263	7.122771202	6.512766229	5.188649089	6.451754375	4.59482993	4.632973068	6.653814848	5.926613577	6.803631439	5.99328968	5.519778373	6.194629688	7.661513161	5.299754999	7.613214918	7.86448186	6.617485587	8.387334083	5.360367689	5.478004595	5.266454091	5.959947598	5.147471478	5.072896266	5.281543726	5.700102646	5.359141824	5.442410674	5.452493095	5.263343467	5.936751496	5.699562459	5.442277543	5.400834433	5.312962377	5.425947241	5.335294228	6.111801407	5.448949584	5.429951614	5.138470875	6.464342297	5.561638788	5.502694268	5.467151295	5.325563794	5.10569947	5.774155082	5.583387652	5.546037799	5.720743271	6.187219091	5.671421435	6.210169636	6.335268113	6.3422309	5.425446175	5.347458752	5.24683683	6.604482536	5.807066861	5.648522213	5.943089003	5.934334838	5.886415456	7.906205653
"1552303_a_at"	5.873924834	5.451526658	5.463571297	6.218669488	5.733374625	5.103749093	5.81281715	5.951417302	5.43806499	5.828659495	5.284648937	5.037555016	6.129966177	5.721863521	5.886225106	5.721863521	5.469821085	5.512902622	5.483000708	5.853874108	6.706316819	7.076302028	6.400684495	6.571218035	6.179837492	6.267882357	6.112939737	6.666325983	6.048597686	6.069187844	6.305461074	6.31746703	6.228733647	6.238011929	6.229751986	6.273743482	6.822648223	6.316669169	6.446001962	6.178431709	6.245279789	6.468977402	6.226486169	7.147454108	6.238015601	6.034953287	6.17104694	6.302312463	6.460074939	6.235532015	6.411593637	6.072693386	6.162271355	5.85466846	6.13873922	6.200653526	6.162271355	6.244981326	6.392656527	5.933996101	7.066107627	6.289186625	6.200653526	5.918499819	6.092325811	6.554244906	6.298430888	6.156178811	6.24482119	5.994209657	6.399658282	6.744688818
"1552304_at"	4.465791043	4.438810977	4.602669242	4.489419158	4.558894369	4.529732822	4.377254981	4.531046159	4.905244818	4.534941721	5.4506546	5.07500071	4.631028086	4.544053819	4.231156284	4.455612005	4.731975852	4.663832174	4.803361826	4.9528128	4.878063755	4.697967202	4.882124647	5.23960917	4.459853432	4.918433089	4.70404634	4.885936101	4.90653847	4.816960782	4.654904271	4.664280835	4.751449056	4.689475663	5.019052967	5.092865331	5.139402117	5.113856286	5.126475385	5.070717552	5.018191266	5.24355861	5.162771037	5.080080454	5.293136679	5.035757008	5.02901555	5.031680801	5.242769736	5.328600601	4.881309408	5.537503917	5.197330896	5.243496052	5.506462814	5.313088027	5.212666187	5.029928275	5.389452511	5.77315219	5.111496121	5.061536749	5.276160153	5.2578627	5.389804047	5.190056701	5.157016318	5.227458354	5.228310025	5.25354668	5.330354388	5.139515214
"1552306_at"	4.953718604	5.014935108	4.986484073	4.916053145	4.981454536	5.966273428	5.040523327	4.76806791	5.308267248	5.039521096	5.601104433	5.514267344	4.657577443	5.040523327	5.060359522	4.781858934	5.522269949	4.975592628	5.158358076	5.112755438	5.141888453	5.173046085	5.402931535	5.619972746	4.786110568	5.126362496	4.940370136	5.122807542	5.430495985	4.996239249	5.038546493	4.974711587	4.903956062	4.837626957	5.607929527	5.64606636	4.723119017	4.887983081	4.800043542	4.531303505	4.950405953	4.836449641	4.777201462	5.134206174	5.005102284	5.202871776	4.729813041	5.033568052	5.457195092	5.219655752	4.951160714	5.631654532	5.601162674	5.496412503	5.396872899	5.350021537	5.342373297	5.264388516	6.000926124	5.681721323	5.310239925	5.302637128	5.38216718	5.437660447	5.92837017	5.248901092	5.107856035	5.311381164	5.556883976	5.308995153	5.311931437	5.332036553
"1552307_a_at"	5.139981731	5.261810692	5.922277404	5.037122973	5.225160193	6.884996666	5.30530563	5.171928059	6.056597026	5.063365248	6.541156935	6.698257456	4.924721435	5.097487069	5.362946299	5.026694463	5.848845883	5.611225792	5.824061487	6.70635177	6.587453237	6.088310223	6.62699449	6.486278168	6.258939092	6.264376783	6.386146806	6.588966321	7.444316306	6.675998437	6.413623997	6.522782855	6.316611807	6.265403444	7.268006584	7.401426386	6.179751515	6.683807294	6.334771649	5.905858041	6.421411345	6.648921508	6.570298632	6.042659203	6.893232971	7.07183698	6.460848147	6.681008445	6.687792506	7.09947671	6.479848377	7.077451268	6.770828055	6.588411412	6.584898341	6.352868256	6.412224904	6.274565778	7.253572233	7.078432643	5.712090985	6.047037433	6.602119659	6.107867957	7.234492755	6.337267212	6.279701887	6.268688804	6.496826827	6.237000135	6.183205232	5.973595153
"1552309_a_at"	5.680040202	6.240620676	6.355530805	6.352805811	5.644552929	6.80105031	5.964508629	6.538306992	6.939380331	7.000562857	6.911141218	6.525456045	6.148438408	5.941324303	5.7733081	6.177537095	6.327412171	6.249987134	6.292755352	6.761301066	6.887538948	7.007234438	7.323203553	6.81657868	6.442374286	6.387031503	6.314293006	6.348150474	6.981469772	6.49079831	6.036478843	6.298560974	6.720267372	6.781801903	7.403937565	7.003653976	6.4243946	6.47525448	6.549557875	6.559950448	7.160764262	6.72058952	6.995047185	6.909857065	7.047100238	6.913380971	6.56658387	6.925495544	7.358861606	7.614978082	7.335512193	7.482838737	7.589406396	7.714960201	7.82428516	7.368716178	7.589406396	7.449378451	7.240580579	7.035395491	7.679926178	7.361370473	7.898853822	7.824863591	7.615788824	7.739641778	7.316005146	7.515672468	7.562743098	7.656213781	7.589406396	7.759860559
"1552310_at"	7.398396674	7.226089497	7.452786371	6.346602717	7.342178877	6.638305656	7.266679035	8.014940165	5.874130482	7.221397615	5.687601748	5.870794954	7.741177093	7.481635594	6.92385277	7.91547519	7.015891892	7.01446063	6.515901765	7.849788679	7.561768452	7.747169616	8.253863214	7.39658775	8.077420003	7.636018852	8.334893187	7.297353562	7.461311464	8.172908863	8.082351312	8.295674052	7.847351164	7.816110811	6.54921513	6.62348522	7.759313438	7.576247475	7.970263776	8.583386371	8.31785712	7.683465016	8.417406877	8.8689566	6.934488535	7.088367583	8.209852408	6.946761127	6.833503015	6.978612545	7.995606152	6.857045347	7.022417778	6.995494648	7.332305404	7.566393116	7.243791969	7.247417	6.163413804	6.327357616	7.469945164	7.407990506	7.358103024	7.960765282	6.772060758	7.338955524	7.741557984	7.404807791	7.235880124	7.035195514	7.176761644	7.183030955
"1552311_a_at"	7.639215036	7.082835905	7.581212301	7.33701377	7.515940919	8.085157788	7.526669211	7.143866009	7.001002476	7.107914157	7.305708603	7.64736901	7.091627749	7.171291446	7.634733026	7.199737547	7.266284224	7.552636985	7.820848729	7.856576192	8.175029127	8.415995507	8.298878514	8.382721121	8.017497724	8.223593344	7.932819375	8.106549666	8.009467903	8.092977825	7.796334003	7.845003178	8.106736076	8.012225784	8.415995507	8.022497393	8.102120191	8.299870717	8.028292487	8.133285841	8.054917965	8.248662333	7.795693704	7.933366375	8.206517011	8.350688811	7.934880698	8.658067123	8.197705024	7.988834299	7.947460118	7.83558896	7.922375271	7.994128146	7.937825942	7.923220482	8.094459908	8.007323381	8.451397314	8.332105181	7.570631822	8.033010028	7.837986995	7.773915847	8.186123109	8.240760548	7.866721595	7.722030931	7.887350899	8.078521136	8.112964697	8.139095858
"1552312_a_at"	4.337517475	4.560947796	4.451578584	4.663358859	4.312595076	4.62682824	4.358350943	4.405929866	4.803424018	4.376140773	4.624223071	4.572552327	4.865556464	4.453214744	4.22803756	4.327083273	4.508701041	4.48371052	4.458205775	5.163572673	5.121104072	5.116012891	4.995176155	5.219272306	5.238901395	5.133740366	5.283371693	5.786499592	5.195733707	5.173471481	5.594056831	5.180510356	5.136765732	5.183921451	4.53789589	5.067791089	5.24344002	4.770865019	5.097029336	5.143202809	4.978220543	4.897671224	5.188400063	4.807535944	5.05610362	5.191163029	5.232423941	4.955737092	4.930557741	4.993107848	5.11065698	5.404871987	5.197902855	5.199138351	5.434707591	5.239712719	5.090220934	5.134962586	4.949844432	5.197902855	5.615594633	4.917314215	5.197231064	5.06920282	5.156612008	4.961486275	5.235198356	5.168680973	5.337659901	5.726324858	5.091862678	5.386023091
"1552314_a_at"	4.858239787	5.244652407	5.057670125	4.836053011	5.052369411	5.613573202	5.106712856	5.052369411	5.36307238	4.998896047	5.474250293	5.609659344	5.083077567	5.089371265	4.941650119	5.050871975	5.175954982	5.152929287	5.052369411	5.822511416	5.957323373	5.506647431	6.108420052	5.822434766	5.803828882	5.811048009	5.815251239	5.803864482	5.960515233	5.637684593	5.724246238	5.822470366	5.862781641	5.672710005	6.181031609	5.996253342	5.68722717	5.756744178	5.607599806	5.510593546	5.713873174	5.877164905	5.58369019	5.661574048	5.772858369	5.827663203	5.47114889	5.880870597	5.758552683	6.043165077	5.671793269	6.004864105	6.051742806	6.000865223	5.72104338	5.62166241	5.662512437	5.63691908	6.111366374	6.108390203	5.494998809	5.502802084	5.623483396	5.734491833	5.952298631	5.634337832	5.659111147	5.627326978	5.730190551	5.575038616	5.465990568	5.541951856
"1552315_at"	6.337383634	5.972744571	6.320601576	6.606333833	6.18715629	6.131962754	6.294609957	6.417815007	6.49121137	6.498068033	6.158723597	6.0390085	7.355848269	6.308902763	6.303132646	6.214641309	6.225509753	6.33526798	6.4128431	6.782413508	7.303959405	7.312483747	7.070921871	8.078857557	7.156191075	7.069050374	7.098359988	7.293674148	7.163786686	7.152716054	7.210925754	7.494252212	6.931774916	6.871812967	7.354455999	7.02368009	7.254464491	7.192453595	6.984295469	7.257273054	6.973742193	7.143601606	7.030672643	7.064837971	7.424936099	7.23329409	6.637452812	7.212142656	7.232907406	7.000801736	6.940594653	7.187969467	7.074239147	7.309573462	7.28765383	7.495784132	7.421419915	7.174569296	7.978749364	7.634138193	7.740487857	7.450802537	7.161946405	7.07494	7.367982178	7.389337151	7.248344863	7.258145278	7.437172386	7.809975996	7.658939275	7.584812199
"1552316_a_at"	4.999051006	3.817881009	4.454340255	5.681963059	4.393356829	4.48944247	4.81501195	5.115541715	4.784506022	5.651833438	4.290479985	4.48944247	6.199135863	4.659438935	4.418000214	4.239556791	4.265683622	4.258767806	4.379205998	4.567000616	5.928742938	5.684468149	4.834640123	6.698646232	5.028762984	5.105375752	4.941535372	5.721505799	4.802427766	4.67665345	5.003966972	5.321505569	4.828973562	5.107889836	4.599577044	5.265780206	5.027106695	4.927047579	4.34947853	4.566519075	4.682398595	4.547130285	4.496526944	4.671120257	5.286884203	5.50420919	4.526851366	4.764105447	4.930839354	4.671843169	4.732261744	5.517625899	5.368288904	5.203202004	5.433495938	5.736407333	5.419856367	5.704076297	5.468601689	5.816614763	6.638894407	6.064235078	5.177218683	5.238276672	5.473559432	5.653738699	5.600360188	5.25087013	5.884885348	6.638894407	6.016054864	6.655758692
"1552318_at"	5.445180828	5.005547143	5.347998603	5.491714258	5.414843571	5.370202818	5.366514526	5.601777891	5.419031925	5.419179206	5.731353044	5.219784258	6.095092523	5.306257998	5.246429228	5.39654253	5.453021488	5.43220035	5.355968526	5.121019908	5.334590237	5.50016611	5.209670871	5.377239009	5.160578214	5.12828239	5.1569314	5.392591254	5.201587737	5.209085479	5.252041495	5.594545742	5.060980843	5.171690837	5.221210893	5.460356264	5.554322547	5.525034053	5.304513959	5.351019255	5.372727581	5.20300391	5.290998065	5.516980656	5.38736138	5.418933924	5.306757995	5.455980342	5.301011521	5.137250589	5.379505064	5.164011978	4.941797375	5.237971644	5.139448496	5.337074651	5.032107544	5.237971644	5.120784652	5.173460086	5.525965139	5.352914665	4.959132041	5.202018069	4.877333956	5.282413646	5.337735187	5.1623477	5.267408889	5.331247662	5.365139017	5.638386215
"1552319_a_at"	5.08948288	5.11802738	5.484048492	5.340258644	5.512470291	5.723110114	5.283360287	5.010719029	5.595719355	4.994597927	5.98117729	5.203760346	4.857279949	5.003453287	5.513088044	5.305946723	5.779280248	5.386232111	5.347542911	6.384901935	6.98203255	6.524613423	6.607428707	6.199093844	6.438819276	6.888589863	6.572449223	6.774741149	6.873316668	6.271191007	6.507525228	6.363417336	6.550628146	6.341946153	6.99657503	6.997016538	6.477003642	6.766268736	6.797267822	6.543011754	6.517870827	6.907080906	6.162543636	6.294855393	6.592282282	6.563656208	6.241251	6.588024056	6.58202602	6.716796054	6.576201594	6.420295406	6.368914106	6.275640409	5.915948899	6.008964951	6.191879368	6.115101879	6.745314889	6.512285931	6.024981041	6.044715627	6.001205938	5.74221132	6.419806485	5.795910582	5.796281914	5.863964939	5.94760268	5.963287414	6.06360361	5.914133188
"1552320_a_at"	3.954215396	3.951603989	4.041148365	3.876308794	4.041148365	4.367883419	3.991445359	3.906417709	4.135485143	4.115399241	4.330388351	4.280704062	3.843628958	4.06962833	4.0720499	3.874784162	4.086807512	4.17297416	4.188620051	4.52450726	4.212770263	4.15724817	4.331149082	4.272798339	4.469184216	4.384667517	4.44351112	4.419776903	4.819873231	4.372913556	4.411037829	4.313765325	4.325269829	4.382903273	4.71183295	4.805307614	4.41230762	4.499868623	4.395066504	4.380750263	4.438725971	4.66920124	4.434902257	4.376074849	4.594371348	4.599184408	4.59774414	4.464976599	4.500743935	4.553800733	4.773194471	4.67207792	4.83081761	4.583401491	4.550696479	4.697829295	4.613505223	4.460095163	4.665548527	4.656214279	4.492803498	5.304932985	4.784081768	4.575217205	4.815794648	4.726850268	4.609655865	4.692244281	4.576118636	4.763223384	4.637923379	4.392543797
"1552321_a_at"	4.299771186	4.299771186	4.480299005	4.254951684	4.457650704	4.3574157	4.212238733	4.196473815	4.25263826	4.403639234	4.575388594	4.951745511	4.203949018	4.259612026	4.284154494	4.187807383	4.336767097	4.225289545	4.453578587	4.540590578	4.632622893	4.467971537	4.938878061	4.855855473	4.617786741	4.760668225	4.802600408	4.868296273	4.842047332	4.684857222	4.7535163	4.674727476	4.549063073	4.541469359	5.14986493	4.581988941	4.549051301	4.709627896	4.432711367	4.296379261	4.608271907	4.605910837	4.502158483	4.475201829	4.62927352	4.813894864	4.512758711	4.584561916	4.862063245	4.79627605	4.764867288	5.349040339	5.306467294	5.095662281	5.145625991	5.182444335	5.153155296	5.085623115	5.294568066	5.741260826	5.155589897	5.610917333	5.12990544	4.876984118	5.200311366	5.200311366	5.078826109	5.291606102	5.299655116	5.531835641	5.200311366	4.865342011
"1552322_at"	4.125350469	4.397253005	4.580780448	4.058849	4.27468619	5.342105255	4.301587925	4.183501201	5.082191561	4.230651412	5.108446092	5.055941428	4.274310651	4.182751357	4.232812358	4.095949745	4.427750625	4.444447464	4.369899165	4.502304562	4.683747646	4.489230526	4.522081875	4.47079349	4.258873716	4.434112607	4.379977005	4.374757216	4.759339581	4.472525877	4.442878136	4.320924554	4.537270791	4.425984082	4.576092917	5.217627296	4.504564634	4.577906137	4.420021291	4.302615975	4.436141404	4.497212711	4.465950626	4.400665507	4.547867453	4.408445039	4.482835768	4.413009825	4.940283534	4.64998907	4.705367749	4.978861699	4.970928485	4.927022373	4.838004041	4.614692317	4.699604476	4.552249894	5.018574739	5.289059232	4.49331162	4.65823305	4.878949746	4.7513885	5.383595422	4.819720498	4.785412769	4.837325287	4.784377576	4.711043018	4.792911014	4.67622342
"1552323_s_at"	5.1710789	5.213465252	5.497921148	5.370136246	5.281362839	5.865697515	5.239648072	5.400445716	5.308267248	5.848370806	5.192289694	5.165287081	5.693848478	5.903720708	5.115345963	5.134485395	5.270591152	5.301624809	4.933004943	5.479042257	5.678876897	5.379584546	5.763933264	5.961908065	5.499991446	5.474342337	5.579986647	5.394880028	5.644325122	5.911483211	5.721802942	5.464513461	6.045171564	5.85772333	5.547581479	5.808316802	5.819588013	5.60288009	5.684515132	5.696974437	6.018122107	5.563303991	5.863558885	6.287127416	5.384024015	5.69205829	5.767631152	5.597971897	5.607476342	5.446190997	5.750321754	5.75109002	5.765303075	5.63105912	5.8074237	5.954104012	6.009731505	5.749395811	5.863980162	5.837911338	5.877943779	5.753107956	6.004639162	5.791519528	5.733692259	5.98445649	6.179376644	5.960959236	6.056937717	5.841538446	5.906714774	5.715669266
"1552325_at"	3.954215396	3.887667818	3.94900798	3.954477757	4.066879003	3.768382151	3.94900798	3.913417569	3.662477826	4.399158368	3.754909328	3.869267878	4.000296883	4.077876207	3.913118827	4.000256153	3.970051395	3.899072251	4.038772278	4.224738676	4.176248772	4.548311953	4.20567166	3.748176377	4.162599132	4.390840602	4.321124827	4.397541795	3.766608863	3.9931773	4.353093419	4.176764644	4.119312737	4.233000189	4.239043984	4.020331344	4.606167368	4.47158435	4.621536337	4.395127337	4.216092781	4.296210136	4.205845805	4.067086655	4.277364459	3.884395142	4.171626561	4.175503431	4.330099068	4.142596486	4.270690677	4.296680232	4.333084862	4.06101122	4.279456913	4.288247786	4.500519623	4.353372806	4.428118039	4.478413667	4.671386147	4.722449411	4.233740066	4.152724529	4.114132733	4.353372806	4.353372806	4.367303505	4.224054817	4.436084258	4.417277618	4.353372806
"1552326_a_at"	6.267082297	6.718991003	7.360127588	6.718991003	6.718991003	7.458080319	6.722337697	6.050088819	6.975072503	7.883087796	7.746264982	7.506020281	6.2919121	7.142586786	6.466313612	6.197704691	6.523255929	6.589320608	6.714289869	7.00288794	7.301463762	7.484273304	8.154495616	7.590867812	6.60756971	6.825643323	6.733468138	7.085983646	7.596188531	6.763771567	7.000750763	6.799649526	6.832105377	6.820329545	7.628945303	7.469823349	6.604569804	6.935624631	6.928279762	6.219742026	6.883207175	6.857204513	6.7639533	6.827297932	7.343846007	7.316131609	6.856450598	7.247212011	7.580559178	7.649563971	8.026345589	8.004554562	7.564521877	7.574225084	7.603274409	7.38318211	7.541764357	7.307149139	7.878396327	8.011748624	7.313025003	8.856712522	7.724508572	7.273833003	7.913006901	7.156059713	7.087156522	7.550833212	7.541764357	8.447429478	7.57947234	7.202375013
"1552327_at"	5.194880014	5.221920756	5.121516328	4.696105937	5.484560702	5.527956369	5.08305303	6.304441045	5.639411387	5.737879431	5.701525257	5.623879047	5.259787364	5.875966013	5.595846157	5.470684825	5.666646589	5.201601435	5.198876798	6.471232062	6.008460556	6.433900902	6.246885492	5.80497587	7.353256831	6.116045965	6.637587518	5.952325343	7.151534704	6.906492067	6.095591408	6.492334505	7.179292152	7.663345911	6.945083381	5.995679859	6.499406583	6.152064197	6.612276912	7.241207005	7.133693335	6.522002162	6.11970145	7.008080634	6.215104858	5.867192597	6.867914199	5.53173399	5.86700942	6.052638472	6.517402372	6.128339732	6.508893715	6.35825056	5.855558302	6.335887649	6.187137502	6.068566151	6.160708264	6.095626991	6.097160365	6.188027232	7.045335938	6.838916218	6.627636302	6.552809815	6.253604943	5.999146601	5.971126457	5.946252183	6.186487535	5.51990719
"1552329_at"	5.075946956	6.425898212	5.227499378	5.954374845	5.231907069	4.9213545	5.271362461	5.955691333	5.84078299	6.370743194	4.901341982	4.908893496	5.889910121	6.720701536	5.638386246	5.80499045	5.454901917	5.384450713	4.627781209	6.793133802	6.749865362	6.655430187	7.056393904	6.544313179	6.734981755	6.016685774	6.482577933	6.659395338	6.156461071	6.456677294	6.825155976	6.333672072	7.359569208	6.813816885	5.705335943	5.39842804	6.548863386	5.914121659	6.231175672	6.824099792	6.07814483	6.309374878	6.310765285	7.421451852	6.359705924	5.95824323	7.155351506	5.870027799	5.534535726	5.86559711	6.232613693	6.130538106	5.849615311	6.169509696	6.030316927	6.179474319	6.275023274	6.17712129	5.023795957	5.631170577	6.224971875	6.630022958	6.269966674	6.363138918	5.59898836	6.613907528	5.917619826	6.152673268	6.037316386	6.816792303	6.578769099	5.897003501
"1552330_at"	6.885709069	6.50917641	5.938630861	6.789502257	6.192359161	6.134417255	6.457123211	6.787244269	5.845896422	6.608099283	5.914838368	5.753768374	7.163751509	6.090262349	5.972464147	5.975148218	6.280915963	5.741544551	5.749194322	7.847435131	7.495335577	7.324814255	6.987888383	7.379725836	7.688495905	7.379518718	7.810042363	7.470176611	7.054728678	8.025222733	7.967125131	8.073029846	7.022582591	7.415335231	6.516089737	6.745496048	7.936949204	6.900600169	7.36950279	7.139951673	7.095532148	6.494224307	7.672093465	7.348154663	6.954173414	7.030279945	7.041519809	6.836607451	7.163490703	7.305745676	7.303754773	6.8603975	7.162869968	7.118702843	7.647137881	7.659442902	7.157037004	7.408540837	6.421953037	6.671567622	7.435022207	6.72778842	7.278425308	6.993368887	6.366078975	6.581724641	7.890420295	7.648143515	7.113154467	7.246588159	6.909412926	7.790570809
"1552332_at"	7.598634904	7.590298877	8.092370092	7.412177417	7.637155807	8.439146264	7.598228896	7.421298761	8.083267329	7.498328014	8.384427296	8.50849385	7.404643008	7.541925831	7.671604441	7.605233061	7.84782898	7.882913735	7.767333212	8.503714454	7.915872259	8.289103766	8.349021538	8.245819733	8.313820313	8.330293687	8.27380411	8.216248584	8.75530088	8.449039048	8.371226898	8.377053001	8.315676713	8.162605513	9.005732813	9.169916493	8.262631943	8.67182618	8.381759563	8.040629258	8.426693083	8.585104524	8.371969844	8.396745398	8.719973298	8.77929035	8.49003579	8.82272718	8.644686052	8.835020672	8.401807012	8.911142748	8.743238002	8.726823084	8.542982962	8.5002391	8.562452044	8.493123805	8.851556528	8.801922935	8.147572695	8.514194518	8.44450931	8.251396304	9.07032587	8.417586018	8.390043434	8.454804605	8.436114632	8.480613337	8.48799414	8.213007503
"1552334_at"	4.466769291	4.434870238	4.154382873	4.944475036	4.540832716	4.822720986	4.540832716	4.779742947	4.359521094	4.789264488	4.74654565	4.464825477	4.957199103	4.992697149	4.352423467	4.465746135	4.55397951	4.415563077	4.428668586	4.745354488	5.370127537	5.239377062	5.106719572	4.844412033	4.691518719	4.879870642	4.819117056	4.978668849	4.736284436	4.86158984	4.783799005	4.647777869	4.998754723	5.193142525	4.794211295	4.754557441	4.913048681	4.560181049	4.710859888	4.719642308	4.716269574	4.876214874	4.542423044	5.301904466	4.78982776	4.662922894	4.843758788	4.716573037	4.65889263	4.873563337	4.71392916	4.95614419	5.028428807	4.919153074	5.028428807	4.832334675	5.028711822	5.184260667	4.901703013	4.771478742	5.284327227	5.175992421	5.233821677	4.896533147	5.026064602	4.974795858	5.07649276	5.039363274	5.028428807	5.084448151	4.981878737	5.300743781
"1552335_at"	5.565862274	5.594751399	6.088498747	5.634876701	5.758718524	6.813236452	5.793297049	5.514942875	6.325227196	5.4119338	6.439512838	6.584433391	5.716267922	5.44079998	5.660126943	5.443045062	5.828145647	5.935912663	6.114945118	7.09703419	6.890112161	6.996764847	6.807227412	7.206206758	6.829517949	6.946163874	6.737152121	6.543931482	7.239370071	6.868430464	6.864707596	6.823115687	6.9215957	6.513287019	7.610017178	7.227796343	6.830230304	6.965224323	6.806544	6.491848671	6.722872761	6.901608605	6.80106639	6.90545189	6.92166378	7.144672924	6.631404074	6.889177416	7.099877641	7.056299443	6.73378188	6.993275268	6.851620065	6.538829545	6.732847744	6.583352026	6.355025965	6.445690047	7.114907073	7.08711634	6.269674496	6.604147344	6.525067112	6.281773657	7.222749306	6.45709333	6.68243608	6.344466969	6.506982638	6.288576114	6.707216232	6.200818461
"1552337_s_at"	5.313922732	5.446013741	5.679199064	5.273518678	5.446013741	5.921359998	5.430167153	5.232941993	5.427479133	5.32466139	6.019917108	6.305053219	5.101186539	5.10036198	5.401551585	5.004573265	5.508353117	5.483032225	5.939641321	6.413841015	6.369075233	6.380210849	6.28087799	6.301204764	6.247105762	6.534145315	6.374839183	6.444252954	6.630499248	6.276103532	6.42565649	6.217454735	6.189699815	6.034728062	7.100406929	7.677812416	6.737377497	7.214732847	6.709567172	6.555964764	6.69934407	6.907733055	6.420210044	6.37677607	6.92635528	6.932228274	6.635487702	6.74889681	6.955868657	6.982856038	6.627031701	6.377810121	6.379492351	6.327023119	6.188941967	6.188941967	6.188941967	6.117378753	7.038537908	6.764772085	6.057108942	6.359941424	6.112091609	6.038900563	6.672837251	6.096265384	5.888389477	6.070916324	6.085259005	6.089423666	6.188941967	6.073697507
"1552338_at"	6.091898895	6.066797401	6.329771706	5.737324385	6.078305147	6.905572165	6.079345841	5.785018988	6.181973887	5.314761797	6.331915496	6.671058295	5.805779302	5.875535562	5.928910896	5.912897959	6.312749611	6.259837931	6.43940846	6.784931009	6.80552265	6.48707203	6.687853224	6.735657677	6.59578502	6.870026532	6.562351482	6.616172932	6.929411325	6.693708055	6.693708055	6.699562886	6.673398192	6.262236705	7.579940904	7.650763988	6.692499593	6.89602054	6.718766437	6.504304203	6.660220711	6.798148047	6.880629217	7.039948957	7.123770367	7.155562304	6.791066126	6.998470035	7.40561202	7.126139746	6.748057926	7.135441508	7.142156774	7.082518782	7.023987234	6.952546089	6.873607539	6.777335811	7.729789352	7.348837399	6.599748877	6.852308235	6.884087358	6.393748772	7.386446619	6.741510826	6.694947337	6.877693552	6.884087358	6.769205593	6.85713434	6.978384417
"1552340_at"	5.819574238	5.526283474	6.381907457	5.746466619	5.724870856	6.756093595	5.906369989	6.021938432	6.086766737	5.508389617	6.207283239	6.280814407	5.76327686	5.819071464	5.906369989	5.786222724	6.091028225	5.960588925	6.078474803	6.422200918	6.310929896	6.296212364	6.500933514	6.580851245	6.043806633	6.236751151	6.391038407	6.108237119	6.900536409	6.263985704	6.360614623	6.254399961	6.177136165	5.944085819	6.833716446	6.839692219	6.070740761	6.176839159	6.056091791	5.80607691	5.979885777	6.233136871	6.034427487	6.211678146	6.399096144	6.158647048	6.058238694	5.947580855	6.126254248	6.498097226	6.094195743	6.917161068	6.869416192	6.784540899	6.514597158	6.378098576	6.466311775	6.601713285	7.26804405	7.019109007	6.272279595	6.511825651	6.507505993	6.306461685	7.057909813	6.50160938	6.15874281	6.301052163	6.414185551	6.317042367	6.323073511	6.117852714
"1552343_s_at"	6.958463895	6.836947983	6.590042503	7.763042278	6.836947983	5.85039405	6.854033122	7.22018816	6.475649139	7.248341461	6.318663946	6.088298089	7.216364983	7.218795103	6.903999124	7.289210753	6.41001999	6.719842005	6.643000509	6.369476893	8.041801159	8.257765898	8.011793864	8.10462045	6.797690633	6.99047839	6.713360348	6.824192329	6.298956719	6.869956993	6.660636666	6.544419626	7.083189127	7.214145218	6.850666618	6.722226336	7.109511101	6.735090064	6.928127668	7.138413867	7.004526254	7.115671086	6.887341301	7.597295915	6.914143789	6.961509146	7.299808348	7.148451218	6.737871403	6.458494832	6.922939769	6.23533202	5.956586513	6.582937398	6.497792694	6.379071538	7.022053261	6.70774341	6.326701165	6.33146969	6.520090738	6.276793235	6.463106272	6.375926655	6.109381888	6.925566168	6.541184871	6.162420499	6.740226908	6.60788424	6.925080598	7.459228942
"1552344_s_at"	5.055138454	5.532151771	5.187923275	5.509466646	5.229367056	5.683013758	5.277294364	5.211917972	5.632171549	5.642598562	5.777815329	5.677466279	6.075267089	5.27827328	4.915731526	4.947647272	5.382989062	5.131192905	5.295096289	7.450080158	6.620113167	5.957881876	5.904785293	6.488758078	7.85838133	7.230762817	8.211882453	7.638626688	7.008459658	7.580730684	8.11731219	7.742869516	7.155338507	7.856722525	6.658971138	6.812061472	8.543731301	6.834032155	8.023642031	8.642718788	7.356184701	6.080437902	7.619697656	6.716987938	6.637899695	6.485117564	7.255641999	6.691669241	7.612354073	7.470286706	7.971297709	6.726179781	6.780814882	6.259729268	6.565286034	7.225719325	6.264352453	6.427966032	6.261747875	6.034266737	7.270920117	6.025165458	6.954304209	6.733676856	6.54273331	5.688624086	6.777174156	7.304013469	6.164913202	6.017272458	5.644522688	5.97859568
"1552347_at"	8.864979592	8.424011915	8.239479568	9.336545224	8.864720197	7.951628526	9.362224723	8.974418772	8.765514714	9.121296511	6.677583751	6.983386015	8.663721291	9.216153665	9.163585273	9.253675152	8.594397477	8.095115798	8.871193114	7.337751199	9.215699225	9.444580532	9.356321573	9.174899165	8.172421505	7.746516057	7.947922541	8.239328811	7.068161907	8.145395272	8.025378585	7.909875569	9.094911089	8.216614891	7.247217208	7.337516292	8.418483572	7.689250165	8.249540569	8.392445767	8.34469015	8.049614414	7.781098543	9.197480577	7.410948489	7.659176686	8.428228478	7.995895695	7.748166681	7.985456431	7.872501348	7.497550693	7.628780055	8.429353669	7.940906737	8.065696622	9.031819288	8.763460599	8.055698528	8.275250948	8.151466924	8.231411328	8.207545793	8.767404137	7.437758783	8.499066714	8.239478021	7.634327259	8.045450239	8.443161631	8.474368042	8.932472134
"1552348_at"	8.233858738	8.120758995	8.622989294	8.023850803	8.351874549	8.583010711	8.085225804	7.997032346	8.466866441	7.920679953	9.013536955	9.064320989	7.748789287	7.970557712	8.312516906	7.930078986	8.655120659	8.459928221	8.572699908	8.434073339	8.289104406	8.213111673	8.276933715	8.501746135	8.351387382	8.479345709	8.362397213	8.495345947	8.870611954	8.429363784	8.380069149	8.28538273	8.319595234	8.16462282	9.419694359	9.09691047	8.477938133	8.826808641	8.425734658	8.302877359	8.605224488	8.971870003	8.43775258	8.420595836	8.96196228	8.854504302	8.40369325	8.813501204	8.876652466	9.012102006	8.618626474	9.112659556	8.976368863	8.708976771	8.594649904	8.738702161	8.659797221	8.535178125	9.350998574	9.124082546	8.418682846	8.668697769	8.777211392	8.191912537	9.201752107	8.603264664	8.433387165	8.580726294	8.48025032	8.518241843	8.555927569	8.282286766
"1552349_a_at"	6.028246765	6.177537095	6.539042507	5.790905814	6.115665983	6.784700199	6.135270523	6.058442003	6.377433371	5.870402755	7.056523315	6.822517022	5.933674992	6.274332274	6.16392229	6.177537095	6.330153843	6.206302256	6.291535935	6.809796936	6.504459519	6.726398349	6.81073044	6.674151133	6.755197607	6.808928005	6.731308568	6.686267747	7.237024073	6.742829163	6.585526998	6.771899322	6.713509637	6.619732658	7.122883562	7.628817098	6.964464852	7.053237743	6.774424509	6.464665103	6.724725556	6.833612034	6.759999994	6.716718456	7.207523662	6.98228146	6.777445102	6.994960412	7.312584994	7.26828689	6.799958121	7.682918543	7.392810928	7.185562065	7.069234523	7.112683613	7.069234523	6.998618953	7.574475593	7.453626521	6.949641156	6.930738316	7.205514347	6.884623802	7.722883381	7.016839722	6.783370807	7.069234523	7.062534579	6.880630137	6.886773916	7.009994037
"1552354_at"	7.653461172	7.792241093	8.790630383	7.328564021	7.906702109	9.443112104	8.149968652	7.412252059	9.129129902	7.105467701	9.853765775	9.664294836	7.057171972	7.614470987	8.200502355	7.700851786	8.574890045	8.345741255	8.605700537	8.211305256	8.758463624	8.362974738	8.626441899	8.97100881	7.889594663	8.569892603	8.026622634	8.457836493	9.484274716	7.843629159	7.945606855	7.901696031	8.231368557	7.297481391	9.644409262	9.223260447	7.881186537	8.705766161	8.126263734	7.856871151	8.503650016	8.761415061	8.124419318	7.927756902	8.988889353	9.012382619	8.167503132	8.779181988	9.119248678	9.310544047	8.616272822	9.095359709	8.853128048	8.928610788	8.931342656	8.59411668	8.937639482	8.666744812	9.730641029	9.652289382	7.980111233	8.507564907	8.603542104	7.922097253	9.502531626	8.529504217	7.920438759	8.33853593	8.823908	8.371811674	8.308735735	8.048683994
"1552355_s_at"	5.769919269	5.925411371	6.329147387	5.603434187	6.04164614	6.474807311	5.925385674	5.668104284	6.276187995	5.368442149	6.696668309	6.729561545	5.552998755	5.601721463	5.956949377	5.713441397	6.273726927	6.079110057	6.424196844	6.426870086	6.604320705	6.60771109	6.410404183	6.7550363	6.468182236	6.673909195	6.576491876	6.69012446	7.013731051	6.379071545	6.660636666	6.286283945	6.534762558	6.30188978	7.358252347	7.603645295	6.78109729	6.970263754	6.828109128	6.36886807	6.764212576	7.108770743	6.342914508	6.556025581	7.123717755	7.126359811	6.723603721	7.127559801	7.488395262	7.312966851	6.989481313	7.210979993	7.063901904	7.050564778	6.658740714	6.697826759	6.987717138	6.92426356	7.597903649	7.700721196	6.82196792	6.702466902	6.814039788	6.744604277	7.414922103	6.773880884	6.643296077	6.819712488	6.802085206	6.556014804	6.818638615	6.443543536
"1552359_at"	4.073723652	4.260456769	4.255784098	4.201238509	4.205087244	4.698711918	4.141571157	3.823676925	4.516705189	4.137074785	4.099010969	4.610898463	4.156003224	4.024488128	4.204485279	4.231922608	4.249555829	4.24367785	4.041012847	4.52582595	4.609837522	4.748298953	4.563853656	4.610692074	4.403491489	4.567216144	4.456230372	4.477994652	4.471855136	4.512909726	4.408071423	4.421758718	4.488239973	4.206908907	4.592944934	4.749617106	4.666022846	4.66107807	4.676507094	4.480539343	4.501950086	4.685174792	4.532062544	4.75836039	4.767322251	4.653868379	4.508021888	4.648781787	4.775856473	4.879198204	4.643318572	4.866171726	4.615579421	4.512167248	4.511577343	4.441566319	4.653422912	4.506168684	5.16733884	4.896794019	4.401817708	4.631752879	4.485390029	4.35677373	4.901553767	4.245977444	4.519820317	4.506721829	4.511113324	4.481713221	4.432500982	4.433220546
"1552360_a_at"	4.167742649	3.996096671	4.208179224	4.020806612	4.116865465	4.225784129	4.176445376	4.207409484	4.228273445	4.172968127	4.347024577	4.274242577	4.23831888	4.043701196	3.985713273	3.965965713	4.155151028	4.183260273	4.155151028	4.936256261	4.75558079	4.701518222	4.78271849	4.964414849	4.774585697	4.763199995	4.841192675	4.501651227	4.76870709	4.766151453	4.854359348	4.988750615	4.639579272	4.810729852	4.568747563	4.845779193	5.077392139	5.011702474	4.873712527	4.891387563	4.848838501	5.001330728	4.930713598	4.845570356	4.775934144	4.848274699	4.846073308	4.726572313	4.611962528	4.904295937	4.708882173	4.638810806	4.745941336	4.680480019	4.680309926	4.828592328	4.656310688	4.68881091	4.68881091	4.751771775	4.595487872	4.754000354	4.85295265	4.723356808	4.661491354	4.788224946	4.773702999	4.653516958	4.507031004	4.637802087	4.640971752	4.451099723
"1552362_a_at"	7.234069332	7.289204601	7.479592487	8.223468824	7.504198417	7.959916772	7.463345095	7.453158213	7.810050757	7.872153871	8.031536712	7.681079385	7.299702354	7.704040011	7.610916237	7.47573133	7.629075367	7.414670425	7.227878381	6.576574336	8.170724521	7.682856485	7.400557729	7.697753238	6.560904963	6.719553604	6.472591116	6.855021095	7.385162458	6.896122105	6.635007504	6.626364491	6.863127274	6.534892128	7.395583608	7.187966942	6.652138671	6.935624631	6.854248513	6.677873708	6.758970054	6.93277997	6.688281589	7.175870861	7.083457845	7.091155482	6.804642547	6.919724011	7.052799029	7.243408953	6.982037552	7.790570809	7.383898016	7.709585782	7.588224403	7.370955817	7.542869969	7.633166656	8.003850222	7.841496003	7.2827332	7.53153213	7.475990333	7.508716753	7.972463769	7.730004224	7.112378288	7.191045335	7.71744269	7.746035244	7.411445118	7.57696192
"1552364_s_at"	5.270356107	5.678804895	5.202247637	5.432291341	4.890564153	5.270356107	5.08962416	5.360285318	5.913328385	5.823624171	5.797330637	5.558504841	5.270356107	5.266011441	5.270356107	5.10562585	5.050769166	5.102801075	4.919925741	6.151805165	6.058291728	5.80044453	5.794320248	5.867322374	6.498745682	5.863903023	6.532660975	6.026893163	6.048837805	6.06794827	6.51064042	5.814590526	6.108382579	6.764309844	6.256764592	6.163180089	5.91998355	6.157405759	6.289773275	6.748192405	6.216809681	5.634597774	6.309065227	6.086552762	5.991498677	5.978088784	6.554835853	5.998932369	6.167974376	6.661358623	6.635108783	6.667044805	6.696426269	6.134737415	6.270193551	6.326070916	6.269202897	6.254610674	5.931211255	6.379864887	6.643970568	6.182254174	6.826093474	6.401644032	5.875833626	5.916348144	6.327493837	6.490494657	6.100931956	6.433851456	6.326070916	6.300342346
"1552365_at"	7.286395248	5.298592923	5.339135	7.15020673	5.24950298	5.61758379	5.941116966	9.657682387	7.51467465	7.524314887	5.505091847	5.260590214	10.84944094	8.110120457	5.040523327	4.72458701	5.135010944	5.088892418	7.078072822	4.981710336	7.283188805	5.722493043	6.355648965	9.809991335	6.586687364	4.90315456	5.06279355	8.268853443	5.003994775	6.054999381	5.903316488	7.767763393	5.265730506	5.992550849	4.82059652	5.426410368	10.08559251	7.126359811	5.309263487	5.088824604	5.149477907	5.27666098	6.335797611	8.344994142	5.847308533	6.062007989	5.35297775	5.82414508	6.878103085	6.764533267	6.846486235	6.35299144	6.185002226	6.320262936	7.280083757	8.829594199	7.101539935	6.855194696	5.50432041	5.922673994	9.870253089	8.900271794	6.876813071	6.248395225	5.253184654	6.974731039	8.346917169	7.633747378	6.258472147	8.145791462	6.468303432	7.817820364
"1552367_a_at"	5.556338618	4.534627667	4.573193371	5.655182632	4.446465573	5.152185258	4.548352098	7.42077707	5.591669556	5.099405335	5.013827343	5.059899778	9.040717735	5.735787411	4.436041444	4.36624341	4.948894929	4.499952129	5.196557979	4.987004345	5.777655182	5.321981961	5.278314915	7.37800887	5.311989251	5.119761547	4.738186922	6.893706052	5.099659031	5.723800858	5.436678062	6.81260363	4.76728863	5.17303352	5.194036161	5.546513705	7.384102441	5.901480739	5.07977317	4.860355725	4.917026573	5.029426042	5.04217042	6.186208992	5.234840882	5.221414551	4.601745481	5.393841049	6.122387574	5.666918472	6.117034422	6.310770024	6.179142091	6.240944638	6.754501738	7.853853885	6.504982929	6.182248246	6.093013356	6.004880872	8.993964459	7.17946553	6.490778704	5.981601083	5.862542455	6.309902545	7.51930514	6.909925094	5.990910457	7.151516052	6.123868495	6.526232007
"1552368_at"	5.303457666	5.340427263	5.665018088	5.191544735	5.213692084	6.321625802	5.444385446	5.392613158	6.398619615	5.280347001	7.310795267	6.493434953	5.253379587	5.386173478	5.570640673	5.348948069	5.931639795	5.805098922	5.552626657	5.78314467	5.823966227	5.67692579	5.88091252	6.032451163	5.484142554	5.704875564	5.602162621	5.72679725	6.482198908	5.76078269	5.53469267	5.589523548	5.729424485	5.539421994	6.441519819	7.019133451	6.059191643	6.103793898	6.109184231	6.070168978	6.110828018	6.300957632	6.164335658	5.903413546	6.277483358	6.797706335	6.133695949	6.2600295	6.550287904	6.715780084	6.16973194	7.510626039	7.174354864	6.862994079	6.773880884	6.642829751	6.689316506	6.489398173	7.144933672	7.283515225	6.264068465	6.617900174	6.770997551	6.676675578	7.185065683	6.609209074	6.590810816	6.73932585	6.799604308	6.52613003	6.607864148	6.491804517
"1552370_at"	4.88195982	5.212695385	4.882721972	4.934784377	5.166273744	5.066069365	4.926355845	5.431923824	5.159775148	5.286189962	5.126478705	4.977206468	6.111868285	5.853138347	4.956833976	5.369345997	5.102278985	5.150842106	5.009998301	6.75149539	6.326176491	6.096180377	5.996646443	5.776732402	6.434095996	6.115533752	6.721819611	6.042399674	6.311525549	6.761479906	6.102421574	6.480538392	6.345989359	6.444156078	6.408641365	6.211761545	6.420459315	5.603285452	6.398563528	6.560667659	6.140778305	5.818648374	6.348756798	6.908199009	5.732725303	5.889988386	5.926314998	5.791644281	5.916914184	6.27903719	6.42185327	6.024011691	6.35588543	6.415061283	6.118764584	6.244139742	6.312343082	6.11051135	6.14968458	6.003748956	6.64487166	6.265455164	6.524224523	6.792041573	6.230496291	6.020202781	6.248414164	6.719388611	6.328012231	6.063858004	6.057365655	6.110711191
"1552372_at"	3.870193249	3.953199214	4.001320262	3.779441074	3.897759942	3.897759942	4.004582162	3.938513564	4.029265219	3.947167446	4.137124557	4.174322983	3.849055664	3.873284649	3.886088698	3.834177283	3.874537915	3.88254591	3.93944397	4.531526827	4.253481429	4.201830609	4.084458312	4.219624413	4.271950377	4.306037676	4.142836884	4.249936871	4.321826503	4.135996652	4.276880883	4.27566932	4.364522081	4.163487121	4.177560278	4.163067162	4.20939126	4.15916162	4.231837399	4.101686999	4.101909417	4.195328329	4.241141142	4.120235532	4.157969597	4.198867609	4.239507129	4.168263802	3.97954115	4.181540722	4.168079905	4.196878982	4.344766406	4.3186206	4.36541157	4.471439363	4.411939949	4.193685716	4.453469291	4.421061734	4.3186206	4.420645367	4.277924018	4.346986957	4.41562733	4.278861767	4.379907843	4.478774276	4.230177858	4.340051737	4.29411229	4.193952513
"1552373_s_at"	3.971568345	4.153380741	4.174262913	3.925591299	4.040413359	4.277018219	4.19966594	3.957504875	4.282606742	4.007983872	4.388736402	4.53357084	4.103827693	4.153380741	4.274310651	4.125908156	4.213050246	4.153380741	4.187927175	4.723758566	4.476075259	4.59558054	4.790071306	4.725080789	4.538418996	4.476449982	4.589304707	4.45116161	4.642822222	4.487924757	4.554432788	4.461840423	4.541791375	4.526280563	4.59398956	4.765696075	4.589084543	4.625813266	4.598567766	4.671778367	4.51756724	4.635482128	4.60941303	4.43927703	4.725900808	4.612493948	4.464930778	4.722702212	4.967947926	4.691964551	4.773984965	4.894093047	4.678951101	4.726961572	4.733644174	4.644030761	4.7208628	4.668746185	5.066788033	5.2079938	4.573051919	4.599776116	4.809212614	4.683025842	5.122592005	4.759685229	4.662903396	4.694877443	4.779950687	4.623909223	4.689622059	4.522826217
"1552375_at"	5.190561338	4.895599034	5.047897958	5.196656363	5.09471749	5.592945059	5.004075651	5.054698984	5.184447628	5.38783983	5.927745727	5.252998163	4.940559889	4.844091172	5.09471749	4.838496847	4.925122653	5.103124907	5.15217889	5.480325089	5.745909121	5.581102832	5.525469073	6.015365882	5.472209773	5.485118457	5.393691985	5.672544976	5.641644996	5.310892307	5.330910358	5.351786355	5.440453109	5.310226916	5.423242024	5.035958759	5.040409359	5.007198695	5.023880025	4.955160599	4.867376984	5.154956874	5.253419599	5.173640858	5.075428403	5.258209281	5.018561201	5.189892425	5.238753729	5.023888833	4.97759366	5.077652916	5.038883748	4.996855289	5.09525586	4.897995608	5.145265929	5.081708102	5.111131778	5.408019101	4.868466774	5.065190933	4.948705251	4.856745499	5.026903537	4.95897608	4.779098603	4.9451312	5.147332886	4.938589227	4.899370524	4.996855289
"1552377_s_at"	7.705756506	7.711040481	7.855030496	7.541872934	7.827392362	8.177370539	7.733713988	7.594080959	7.967271646	7.791525721	8.250299697	7.998845472	7.492664014	7.806183577	7.680634812	7.62919864	7.996715203	7.861412458	7.861412458	8.392053208	8.361510259	8.347934057	8.227919234	8.500653101	8.300121472	8.301399987	8.392043884	8.348637156	8.758139266	8.380895485	8.298011337	8.472023557	8.530346358	8.24247587	8.821382212	9.019951314	8.209136952	8.331412871	8.241582245	8.086753392	8.056076099	8.311884647	8.181696273	8.501443891	8.39529255	8.346782528	8.166371821	8.492063325	8.454150384	8.779431649	8.297994997	8.620969537	8.631667369	8.372612259	8.357621226	8.357621226	8.392555149	8.357621226	8.601746962	8.745661362	8.034803345	8.36259488	8.357621226	8.231060159	8.686732091	8.231600554	8.250622088	8.153738641	8.345273401	8.354476194	8.171957098	8.245258663
"1552378_s_at"	4.409645375	4.519326641	4.902242172	4.250082715	4.516340205	4.903766026	4.612960443	4.612960443	4.959272273	4.322115148	5.076363637	5.031583254	4.535985272	4.486625809	4.730964901	4.626995008	4.705722433	4.621513484	4.744585951	4.991998333	5.068368617	4.662930617	5.310934113	5.171466687	4.874697021	4.967737586	4.861432451	5.125949435	5.1427817	5.081426998	5.004246936	4.888238377	4.819481461	4.617739172	5.039691826	5.31572021	5.154984835	5.05610362	5.12482009	5.003647855	4.981817562	4.926277456	4.797340788	5.015912197	5.090210809	5.133619648	4.992140942	5.178338876	5.235528271	5.36515128	4.918782442	5.067515125	5.235691317	5.133427342	5.076443541	5.102391138	5.038294485	4.994315752	5.313496958	5.327995519	5.049828284	5.040925764	5.112578348	4.979982798	5.153422501	4.9779116	5.030754105	5.094791214	5.215120202	5.094791214	5.039746064	4.985643093
"1552379_at"	3.770539833	3.821414086	3.950647605	3.812808097	3.947184595	3.913230216	3.928208813	3.876559864	3.901134213	3.835216954	4.360754612	4.067398504	3.813154266	3.92809274	3.98566728	3.91840604	3.86430166	3.937194741	3.883180836	4.083799524	4.115650296	4.209902644	4.140527554	4.096730629	4.135183533	4.079199652	4.019471885	4.077300795	4.183343176	4.001932874	3.966583851	3.967410737	4.092983937	4.071474307	4.315199212	4.30250512	4.020538261	4.169326484	4.204849982	4.088237234	4.149724381	4.207336313	4.132111253	4.116384837	4.108341972	4.152359999	4.164802673	4.147132257	4.207336313	4.30655548	4.04561615	4.3171606	4.229838592	4.293899049	4.267436427	4.18588377	4.293899049	4.323061932	4.479867829	4.429723603	4.218823778	4.500831182	4.268589942	4.237754171	4.306394534	4.347569689	4.293899049	4.303039888	4.293899049	4.293899049	4.306141789	4.224926966
"1552381_at"	4.538597079	4.717793053	4.825605762	4.787104728	4.733363096	5.161907897	4.736255942	4.545123434	5.480150493	4.684409089	5.108280651	5.422053773	4.536064017	4.419244988	4.842754745	4.790916879	4.85685574	4.851164473	4.847121786	6.482442399	5.977682323	5.393093803	5.747663649	6.02508496	6.56597108	6.457858018	6.62226144	6.415592567	6.393757307	6.328244121	6.742655939	6.416246072	6.590449057	6.174174524	6.31280101	5.979906984	6.358367438	5.974671537	6.546269442	6.41473719	6.011287001	6.054565626	6.159346575	5.113103556	5.928527251	5.907583062	6.111262801	5.911130146	6.378335157	6.3055352	6.079969006	6.26129384	6.470408292	6.336951685	6.378281619	6.301066766	6.195985489	5.968008643	6.116280481	6.767750236	6.618718446	5.845383462	6.397705864	6.217353092	6.61752759	5.926517836	6.217353092	6.217353092	6.302552123	5.664552211	5.936481262	5.847587864
"1552383_at"	7.917197858	7.732524538	8.316924183	7.912380637	8.130084492	8.614356907	8.067771512	7.619366452	8.517983156	7.525685253	9.2043375	9.201801045	7.334163953	7.736516749	8.455894146	8.044249793	8.587387048	8.504635317	8.579377838	8.424240027	8.712965351	8.925573651	8.688080683	8.641743881	8.647291271	9.124550113	8.526547968	8.890457776	8.983293713	8.413962016	8.924016789	8.537146722	8.779011744	8.356825189	9.469639374	9.879641914	8.888455608	9.471555384	9.02458688	8.72670997	8.819339422	9.309060378	8.658182644	8.356573723	9.089694815	9.174391571	8.730210514	9.140879286	9.361874622	9.387820433	8.871964899	9.56295059	9.417986123	9.259981062	9.216542757	8.862258847	9.407571866	8.999584885	9.907105881	9.818173528	8.773675888	9.047798156	8.923103097	8.813922145	9.661410396	9.104565617	8.771755134	8.884622581	9.088957926	8.99019906	9.118363968	8.925132006
"1552384_a_at"	6.343894566	6.280141906	6.669181941	6.24350601	6.38293215	6.81506161	6.240575869	6.113282691	6.384503454	5.835095882	6.886853348	6.53141492	6.28570138	6.17719034	6.361871527	6.290063552	6.439981427	6.69877501	6.808292595	6.387353867	6.734143443	7.045042724	6.491923572	6.278798014	6.647252375	6.863778064	6.362334572	6.495520799	6.889761471	6.338687673	6.488176201	6.534187097	6.548846177	6.43660701	7.274917647	6.699511323	6.559168521	6.709602249	6.614201791	6.623873896	6.245797289	6.758055347	6.146609677	6.117991065	6.518916707	6.697308511	6.224893727	6.556869675	6.95265723	6.529520978	6.360641951	6.910071636	6.814538075	6.766857024	6.706809679	6.630703478	6.817562086	6.736954107	7.665898214	7.113163911	6.762237907	6.493056639	6.790060299	6.405985607	7.091135277	6.729806938	6.539438661	6.588418781	6.564465881	6.507082916	6.688090996	6.662032015
"1552386_at"	4.544721557	4.649826101	4.818685872	4.475777549	4.685128005	5.157919082	4.692958538	4.601702726	5.446286194	4.841727094	5.584502338	5.371056804	4.750495474	4.516780394	4.60555848	4.478237184	4.811949774	4.775829528	4.699136473	4.968944444	5.060831692	5.371550802	4.857340738	5.494430741	4.799182632	4.99260063	4.792052201	4.774751708	5.772222218	4.849422782	5.003165061	4.881905706	4.969616853	4.756778547	5.435726878	5.895843696	4.923569013	5.307179803	5.131288881	4.975054941	5.047636002	5.192108267	4.975054941	5.11289495	5.150027657	5.298832402	4.91193939	5.159971619	5.374458469	5.856782863	5.202037743	5.761977573	6.075451499	5.646942464	5.59366093	5.443716412	5.24571049	5.471721519	5.739191135	6.031418775	5.286556801	5.454177372	5.667284668	5.589015869	6.025596873	5.357175389	5.505591411	5.50670159	5.47370067	5.596013963	5.589015869	5.074232843
"1552388_at"	6.488684961	6.689571759	6.66499331	6.67658092	6.592558954	7.055306136	6.398741091	6.367943628	6.316199609	6.343867093	7.003919117	6.499715971	6.33526798	6.447443952	6.691473233	6.560985479	6.619191769	6.589896358	6.735443338	7.361323203	7.476334584	7.722150439	7.553585387	7.367925524	7.512883048	7.501993606	7.460339472	7.256600974	7.518300934	7.681447513	7.271421138	7.501423127	7.502643157	7.5375687	7.928163223	8.02370412	7.677795816	7.620804266	7.735542862	7.687686965	7.474625252	7.754676641	7.660197726	7.689702549	7.736259469	7.780626351	7.638261108	7.864958149	7.661937966	7.779781441	7.599004464	7.416234972	7.6200944	7.170537421	7.079073392	7.619309969	7.35271184	7.496060446	7.802504927	7.308480327	7.413165991	7.321642614	7.242187014	7.236259157	7.580900915	7.342202591	7.451311468	7.197604577	7.35271184	7.334125272	7.35271184	7.337560071
"1552389_at"	4.201104986	4.240389602	4.086790297	4.219527233	4.290579047	4.249457096	4.026341592	4.161455143	3.980929037	4.217406908	4.22518332	4.138977467	4.127216153	4.139650211	4.348537676	4.198451054	4.2415183	4.219527233	4.554000967	4.806129274	4.81996974	4.795099333	4.56841323	4.437443764	4.932080985	4.963500715	4.879609323	4.946915615	4.606449096	4.710239897	4.948604992	4.946002034	4.721434849	4.776764168	4.814161253	4.879165945	5.081339677	4.900624763	5.100496156	5.138976349	4.716578097	4.866448148	4.743693843	4.658556336	4.699985839	4.723760989	4.616844094	4.699432639	5.279027816	4.896824664	4.951491268	4.696158071	4.875519194	4.526664736	4.732506271	4.869991904	4.746816327	4.530118222	5.045557737	4.756096361	5.274515215	4.749283148	4.731484482	4.664274185	4.717967293	4.446625943	4.858574289	4.876422372	4.490759805	4.471806098	4.687285392	4.554687945
"1552390_a_at"	4.125547361	4.066322404	4.277983387	4.099006517	4.078200852	4.058239853	4.121996214	4.125547361	4.118270661	4.176282511	4.54430528	4.249095839	4.099006517	4.077876207	4.166221435	4.174793227	4.164467818	4.241221538	4.139926719	4.690675259	4.457851873	4.654961546	4.332063065	4.119249174	4.745890557	4.657365008	4.790641527	4.772218164	4.632824778	4.772218164	4.856312664	4.807601489	4.360197619	4.674876308	4.681057422	4.684040387	4.670777622	4.681485051	4.640848077	4.718942804	4.460718581	4.611962528	4.787056992	4.42755995	4.587817721	4.549759572	4.443478138	4.466217531	5.218643038	4.631305804	5.075898732	4.943786904	5.191287231	5.314559629	5.370783366	5.250560949	4.851029844	4.552249894	4.895324032	5.013267197	5.666288135	4.812787723	5.05592845	5.864263465	4.854491198	4.935961076	5.290651465	5.115094145	4.952286906	4.749559513	5.149515416	4.85866195
"1552391_at"	4.653783905	4.505471758	4.599107888	4.846626857	4.849189088	4.38390006	4.459682494	4.408114301	4.101568717	4.612923038	4.667993799	4.531177263	4.484922515	4.523044978	4.783518204	4.622943815	4.403252793	4.645250813	4.559000414	4.752591816	4.908898813	4.861558314	4.750048633	4.594157753	4.95443064	5.458769483	4.914983349	5.037956456	4.688538892	4.86182414	4.999685328	4.879084254	4.787373096	4.826000801	5.358822404	4.986561566	5.56927586	5.297456864	5.160710686	5.318276785	5.024487213	5.07511465	4.944240393	4.82908677	5.141287452	5.095779083	4.746353593	5.03019614	5.101023158	4.95098919	4.854392576	4.869359852	4.923092895	4.848053109	4.826447719	4.979576145	5.164158377	5.097408807	5.287748149	5.230587951	5.631637814	5.196952185	4.964066258	4.859020933	5.079546111	5.149472883	4.908669242	4.863884651	4.681094285	4.975992872	5.195166915	5.287592464
"1552393_at"	3.985713273	3.960385328	4.20572639	3.918655783	3.890921021	4.163490744	3.850042084	3.980193539	3.969553387	3.918077468	4.320609118	4.533792789	3.964102539	3.917920777	3.993233171	3.998565595	4.107773196	4.089230075	4.020258968	4.187081223	4.29142617	4.413341903	4.21238777	4.32301492	4.088908723	4.20467445	4.188129974	4.258252566	4.195343661	4.132193244	4.21238777	4.218922625	4.139697899	4.144080018	4.448838227	4.390925937	4.319703004	4.340272034	4.283821922	4.368241429	4.334910771	4.479132443	4.296648429	4.276246029	4.352337136	4.457160901	4.285683548	4.414444576	4.488025221	4.386809767	4.416354117	4.602963432	4.477855375	4.510741682	4.536349173	4.587140328	4.49865978	4.460605622	4.704922947	4.872431981	4.451529679	4.710555601	4.484540907	4.570851705	4.718044464	4.500980398	4.695565295	4.57907659	4.359369176	4.558117936	4.518545273	4.481687752
"1552394_a_at"	4.362454749	4.334634853	4.380807757	4.411190595	4.384968117	4.589563788	4.427408263	4.409106973	4.522718173	4.468630961	4.659618866	4.774291404	4.282421123	4.364483766	4.427408263	4.402808894	4.470626043	4.394520408	4.571545803	4.729642359	4.744868293	4.690045402	4.518007017	4.84963266	4.686715764	4.725231776	4.734518785	4.654951424	4.702571704	4.6441614	4.678464246	4.529396151	4.737177587	4.507029073	5.159709769	5.380095153	4.768390136	4.762025928	4.799583512	4.716507747	4.682345303	4.742812797	4.811439671	4.722402023	4.651965128	5.071250834	4.716646747	5.010066862	5.284842316	4.954155171	5.1417945	5.228646274	5.018198934	5.035353153	5.288933729	5.06653712	4.988891863	4.899988061	5.254977908	5.229613557	4.828991091	4.932728502	5.068187813	4.988891863	5.247163586	4.991847996	5.03799466	4.98880686	4.902516485	4.918820609	4.83542167	5.011031599
"1552395_at"	8.077192915	8.042622609	8.176803104	8.034463736	8.189035787	8.711605084	8.189035787	7.873987185	8.479175347	8.078214808	8.78312657	8.913621046	7.916232861	8.022727568	8.213365348	7.968668444	8.238756453	8.292656898	8.153233252	9.151831377	8.959065344	8.619537321	9.148231949	9.223249808	8.956372671	8.954056324	9.111438984	8.886601918	9.810071912	9.285397955	9.244426447	9.137345407	9.112110528	8.930162856	9.573215713	9.485891201	8.71087589	9.045471298	8.809584313	8.88814533	8.927866981	9.000122575	8.942746004	8.895461687	9.038709434	9.219920522	8.868668721	9.200639644	9.16696894	9.202670954	9.032394224	9.273760896	9.303543799	8.964042425	8.956461913	9.0244431	8.765243982	8.848452218	9.147686352	9.13991438	8.430379481	8.685221063	9.135417795	8.584514174	9.632224192	8.837610172	8.884566164	8.724889529	8.821958457	8.762760782	8.902825412	8.57056698
"1552396_at"	5.653966395	5.615456878	6.244240665	5.474308999	5.778138094	6.288466242	5.778138094	5.624483065	6.140557985	5.410822064	6.577745544	6.665077192	5.574781953	5.593340263	5.768729348	5.70957169	5.908647738	5.848435041	5.999563948	6.197544439	6.103681322	6.269450237	6.142406163	6.234288476	5.819997376	6.11816142	5.806598361	6.058864954	6.653050862	5.975577459	5.883013265	5.915165856	6.015281754	5.83025342	6.289255967	7.092971515	6.175344006	6.480267825	6.32985893	5.97726476	6.477911246	6.49476018	6.376806305	6.410853718	6.701211061	6.606369035	6.365385787	6.52217595	6.607169331	6.650730583	6.263091864	6.900718514	6.520134951	6.796291135	6.519909234	6.481436846	6.552053509	6.553405673	7.135840209	7.064441632	6.041664005	6.527226116	6.397003193	6.409678263	7.038827102	6.217002824	6.432509817	6.428131058	6.62972816	6.343618751	6.663199422	6.553405673
"1552398_a_at"	4.194574794	4.262452325	4.423834165	4.251612334	4.333368816	4.553816899	4.286396421	4.211041913	4.420923136	4.260939318	5.013845911	4.442703512	4.196165598	4.182036874	4.44440086	4.140165705	4.585166302	4.513199541	4.337517475	4.484894633	4.752622183	4.930844327	4.44443306	4.53511922	4.467705878	4.645318677	4.389054413	4.697103979	4.636207857	4.46318849	4.534315923	4.505764185	4.488609096	4.378732786	4.71183295	5.146941348	5.061893519	5.36799051	5.06788462	5.124755011	5.06633443	5.046605104	4.946781102	5.014806133	5.131333064	5.336113529	4.89745533	5.319763562	5.268381755	5.240880364	5.113945264	4.820389758	4.84427907	4.89237954	4.806734377	4.784838847	4.827360123	4.765008761	5.52860524	5.616793011	4.755360048	4.743615676	4.697921504	4.767657809	5.224652342	4.92659616	4.836497201	4.75851334	4.837124657	4.927434267	4.686584326	4.917613028
"1552399_a_at"	5.134494845	5.173701827	4.849810713	5.297656809	5.227855783	4.785026234	5.065767605	5.996019699	5.141904267	5.476689674	4.940037298	5.171412071	5.372466987	5.331491432	5.516555024	5.572706016	5.09738733	5.399632738	5.227855783	5.819971837	5.7783558	5.854846648	5.69201208	5.21057371	6.402313344	5.816189647	6.435457963	6.15471055	5.495853627	5.684289449	6.504274416	6.214655266	5.985141349	6.047085092	5.89431603	5.794023312	6.903014896	6.315197031	6.377760671	6.632462211	6.164992885	6.041036587	6.121506191	6.243921811	6.135579329	5.8339821	6.057690614	5.939651265	5.877788824	5.931884249	6.219618206	5.802484653	5.884758778	5.822565835	5.73419765	6.293536238	5.884758778	6.004471222	6.018035856	5.941011899	6.125728158	5.915159027	5.840130285	6.002850153	5.824923026	5.743998809	5.890391532	5.843146427	5.74221132	5.864312563	5.934330396	5.853416824
"1552400_a_at"	5.954385404	5.787205064	6.115764594	5.809428066	6.047467857	6.25721023	6.017684016	5.665711438	6.150587279	5.841313187	6.253947998	6.209064501	5.479611864	5.669673712	6.169265555	5.8550259	6.092457067	6.082416369	6.300553284	8.128006641	7.365249352	7.137682337	7.434496246	7.350458671	7.845886793	7.841821537	8.081918162	7.726556812	7.829715358	7.579006588	7.895314256	8.117810677	7.804722827	7.676543011	7.976319297	7.487657028	7.685757851	7.973945526	7.547464271	7.634218663	7.562924699	7.693691893	7.767967997	7.1135004	7.606050791	7.561173495	7.354192057	7.511266812	7.591745205	7.474199155	7.238585354	6.851053321	6.924705369	6.851053321	6.827049719	6.826651861	6.856375495	6.963588345	7.223474652	7.008733073	6.831629462	6.774462268	6.891219296	6.52332943	6.900795445	6.809845195	6.86431932	6.75530191	6.85635262	6.732543705	6.880650075	6.647624458
"1552401_a_at"	4.739422845	4.86387749	5.033824773	4.711574635	4.808438219	5.286402755	4.680110566	4.838397638	5.047319303	4.762917764	5.061158839	5.204038981	4.759896683	4.7670155	5.203129911	4.702011468	4.898438908	4.986618369	4.892473464	5.14865189	5.264514655	5.216533451	5.126034433	5.240388489	5.193087154	5.097258132	5.065821935	5.139869522	5.306589382	5.09239528	5.18445812	5.277336817	5.249231139	5.059769828	5.328017321	5.372501488	5.317566198	5.347058979	5.243530179	5.374970801	5.136091665	5.199552566	5.27049747	5.065410832	5.246247725	4.931276682	5.11111311	5.160508765	5.47488199	5.257074133	5.260397979	5.717425899	5.484668401	5.533910672	5.480073285	5.427056169	5.394552761	5.401782458	5.607974132	5.481784788	5.409859341	5.337613936	5.533910672	5.354526099	5.533910672	5.490441355	5.367088753	5.279993727	5.265923969	5.36430618	5.387502103	5.442332549
"1552402_at"	5.083185925	4.87910408	5.386228195	4.865047141	5.200203596	5.506075295	4.92470893	4.866360411	5.164333148	4.588313944	5.699920365	5.775403972	4.848263527	5.030636742	5.193022197	5.107658675	5.299194472	5.12488013	5.29889371	6.281484087	6.162120439	6.07825666	6.161583489	6.409223038	6.305104621	6.369133551	6.302785429	6.292208392	6.732312452	6.434383272	6.385561317	6.292280519	6.172732178	6.094086706	7.102669857	6.462289129	5.687460245	6.46816782	5.827857553	5.978001515	6.105708748	6.40358559	6.102448803	5.907303725	6.286890016	6.398026378	5.75758124	6.337645715	6.234341745	6.524419274	6.202650317	6.03933799	5.933655318	5.788848697	5.714512547	5.62086965	5.544379628	5.65575418	6.385566155	6.285376903	5.342502722	5.69552027	5.760669934	5.528989971	6.136297769	5.532986715	5.478243809	5.556917849	5.548878126	5.686966816	5.547967807	5.44872219
"1552405_at"	6.05169875	6.143203628	6.486058259	5.810178843	6.216895026	7.229251228	6.24069922	5.725333854	6.889404775	5.90205465	7.052558083	6.765973201	5.833215604	5.942499713	6.303132646	6.109590549	6.818144995	6.564352746	6.591192033	6.844894091	6.675793147	6.546017744	6.858999217	6.948193563	6.399625103	6.681994318	6.548308403	6.627321527	7.349168151	6.846057805	6.414416808	6.63782016	6.486684225	6.06316018	7.04061222	7.193931622	6.112900566	6.88493464	6.447258179	6.042560048	6.371689981	6.613292607	6.237110993	6.070804245	6.796553244	6.79485302	6.086743662	6.751408365	6.915119631	6.96774846	6.302773219	6.769445957	6.70911613	6.59557375	6.521785087	6.335874629	6.412567399	6.381583917	7.106403392	7.130948541	6.175832529	6.453021067	6.339260177	6.116880462	7.042191716	6.305658348	6.245955153	6.288378945	6.460869867	6.173203989	6.524194323	6.353990595
"1552408_at"	4.68115073	4.789117857	4.854477149	4.650953458	4.606435203	5.259669475	4.666932049	4.665064422	5.265554511	4.728952114	5.131922509	4.970183147	4.526937837	4.604156259	4.682608762	4.609468541	4.650087892	4.696668354	4.696668354	5.263290723	4.960374228	4.986699454	5.137878559	5.224470177	4.991618929	5.149514596	5.150733237	4.942268049	5.424521937	5.110712174	5.122755286	4.985636094	5.053348165	5.099741045	5.715091282	5.520637482	5.19281372	5.236687174	5.24265518	5.132170601	5.144714879	5.321559555	5.256694394	5.113886217	5.310123704	5.260240443	5.287731258	5.261649405	5.473029259	5.508577516	5.202152028	5.690447733	5.748578994	5.509118456	5.490451274	5.52667171	5.376709103	5.328617635	5.986537228	6.023843667	5.298088227	5.334224359	5.492044411	5.383016171	5.688129156	5.408588707	5.427151495	5.344996042	5.490981357	5.275698187	5.427151495	5.316889243
"1552409_a_at"	6.900721297	6.808034693	7.255405494	7.129859058	7.1001694	7.101934422	6.799293039	6.837784489	7.195638866	6.890043837	7.820968834	7.599686837	6.80197767	6.972941167	6.945226169	6.827192682	7.034154998	7.327124608	7.493520013	7.522826686	7.759358306	7.58495477	7.83443111	7.796137784	7.395671138	7.693044945	7.382148573	7.899047682	8.106603676	7.662855555	7.630263666	7.381817247	7.422234588	7.182135507	7.951518228	7.514708326	7.448041696	7.972322938	7.748557926	7.529540997	7.510818775	7.965898355	7.41397499	7.416564338	7.542021989	7.726114894	7.571793594	7.832400038	7.838880628	7.742980486	7.541385673	7.9699376	7.906764779	7.847425969	7.865354224	7.823982011	8.069040714	7.803447815	8.077963939	7.817705096	7.557047065	7.578035121	7.75399241	7.622874834	8.138625151	7.729263443	7.498809986	7.636353136	7.751749707	7.503731205	7.669136135	7.655929081
"1552410_at"	6.790445851	6.665942646	7.00537654	6.748466694	6.90143164	7.351273382	6.797680319	6.566070207	6.92854125	6.586001391	7.148643614	7.690653423	6.685798695	6.741361796	6.783600553	6.74848228	7.032801259	6.908625925	6.809086396	7.439669816	7.575835971	7.059743809	7.12096681	7.264162679	7.269718588	7.312857179	7.085315069	7.179321201	7.563219425	7.280752213	7.203519828	7.496870827	7.483231062	7.312678313	7.498367517	7.550340864	7.277587661	7.270818926	7.249186487	7.030024824	7.120691979	7.238760271	7.199631381	7.034717594	7.083380381	6.957559275	7.280759023	7.156786026	7.452154812	7.355375637	7.105005741	7.422496502	7.475539949	7.341910494	7.178230881	7.408743755	6.927887097	7.070254916	7.404000681	7.151139481	6.96165203	7.086452416	7.151139481	6.971037006	7.602890613	6.979927915	7.224298856	7.139862405	7.117760282	6.798857499	7.047288872	7.093708896
"1552411_at"	8.300433149	8.54186948	8.753076958	8.474964325	8.611383022	9.349877243	8.604156683	8.349341177	9.093952905	8.476069082	9.023708384	8.833126745	8.458115242	8.427119389	8.297614502	8.439489076	8.834086627	8.794913231	8.720983516	9.225989085	9.37504739	8.871223571	8.960294061	9.248265858	8.883117128	9.287639033	9.096053074	9.267222795	9.697998434	9.448979517	9.058090429	9.05595698	9.377069912	9.116808704	9.430415793	9.737566986	9.44102554	9.317216304	9.500141477	9.31363558	9.306100439	9.424951076	9.198163936	9.120185917	9.313918953	8.969039218	9.223014606	9.216307793	9.416841708	9.544277444	9.167153104	9.720772183	9.780313223	9.485398691	9.243501302	9.458258234	9.222559357	9.177995979	9.631213065	9.537975358	9.244530766	9.140966866	9.536316021	9.270634353	9.661493194	9.118650964	9.357724169	9.315185186	9.507453087	9.176386093	9.252702633	8.985939009
"1552412_a_at"	4.705208207	4.732429906	4.89832666	4.58059784	4.68272679	5.08499404	4.761253412	4.631746086	4.934357847	4.389485368	5.805098922	5.325305206	4.575692421	4.669160285	4.808368028	4.742164	5.290134994	5.045997381	5.149452069	5.283062896	5.424525381	5.144605214	5.362324362	5.351082125	5.23702677	5.314082586	5.267426174	5.243988429	5.682177413	5.342240101	5.293417682	5.365527002	5.180881623	5.26092023	5.781874623	5.928794656	5.402716186	5.540408137	5.542057891	5.365844493	5.416151335	5.597926056	5.457278888	5.342177848	5.706545134	5.677376911	5.534380694	5.722560667	5.652611559	5.606679095	5.617408959	5.263404973	5.3104128	5.347542106	5.247137232	5.139527284	5.083116326	5.038981384	5.436182637	5.508679625	4.851263105	5.067028935	5.206315629	4.97276084	5.629884678	5.054935387	5.103879373	5.111500427	5.150960055	4.979069989	5.03202776	5.03697691
"1552414_at"	4.721210197	4.908558994	5.352466369	4.700815691	4.977100127	5.551775062	4.977100127	4.670340221	5.34183082	4.508191861	5.902855684	5.782174723	4.55986852	4.57262699	4.916588371	4.728451727	5.439734826	5.161326653	5.257643615	5.640132251	5.612400842	5.442923157	5.481015302	5.848588966	5.436813232	5.932787254	5.430354578	5.916724876	6.221465926	5.523996975	5.664641957	5.324504758	5.648047014	5.362492075	6.410776361	6.40940513	5.550261132	5.947650556	5.597199192	5.320784594	5.554298011	5.941913023	5.647467614	5.320270059	6.040584357	5.852509145	5.564296806	5.959163214	6.026606764	6.079403251	5.589579336	5.62984763	5.798314559	5.711250035	5.657055573	5.435628178	5.636751555	5.479151229	6.070681122	6.096676988	5.446936962	5.660176117	5.367849431	5.168332516	6.221545872	5.516115884	5.135589792	5.265653286	5.517971316	5.298136475	5.33150269	5.192472969
"1552415_a_at"	6.078574904	5.914838368	6.286612043	5.926115164	6.156259153	6.687170747	6.085854048	5.648845769	6.744875093	6.066322711	7.14320593	6.772200907	5.93197195	5.777679976	6.203083765	5.950840244	6.40083203	6.411463501	6.507120456	6.907633204	7.014053708	6.766784538	7.007614678	7.28119152	6.660812696	7.043656529	6.828894474	7.019602527	7.445021779	6.876013544	6.7302986	6.77449218	6.865589062	6.529171229	7.633484831	7.429190527	6.957796017	6.963357564	7.02632146	6.813966869	6.858305854	7.076598143	6.789252773	6.680571929	7.042759933	7.055525761	6.752014695	6.884127823	7.257468474	7.322587102	6.981412851	7.444731233	7.338728741	7.280131386	7.192786445	7.050686461	7.247454606	6.94523457	7.514994026	7.610100134	6.880368941	7.025344173	7.156345837	6.778128868	7.4418533	6.771147733	6.909902451	7.026344733	7.118995397	6.973846387	6.976164885	7.039537985
"1552417_a_at"	4.409645375	4.409645375	4.374484071	4.362683106	4.254114552	4.918508737	4.328268876	4.64304419	4.650571344	4.667978547	4.570449188	4.554424233	4.590212896	4.523360307	4.359868057	4.530757185	4.365625687	4.467867598	4.188325438	4.505710015	4.79668573	4.923157065	4.710986904	4.985838824	4.783500858	4.56621952	4.634589534	4.664950659	5.057345202	4.668703415	4.693620728	4.630570022	4.733204356	4.847200484	4.905582652	5.018812612	4.614709755	4.627179319	4.599875468	4.444803683	4.636847567	4.582401891	4.626664867	5.37904462	4.597768633	4.808872149	4.729731986	4.718292782	4.79579049	4.841853317	4.683709261	5.252281146	5.0335925	4.956904935	4.891691747	4.918591067	4.95433562	5.053972519	4.934188779	4.934188779	4.74585352	5.013557126	4.906481405	4.749215673	5.359641962	4.918732379	4.837139238	4.80378935	4.888056829	5.189929026	4.965806083	4.947922365
"1552418_at"	5.672085709	5.594751399	5.829076473	5.359221505	5.577427799	6.380869264	5.667989789	5.441985344	6.113886579	5.219120886	6.418161286	6.621246975	5.285176761	5.289945264	5.61637326	5.387059948	5.852063041	5.650041014	5.775310653	6.004331306	6.012019039	5.951256289	5.83757026	5.912113792	5.940389029	5.936526491	5.887432768	5.990979253	6.362733176	5.920747711	5.851227897	5.808966487	5.721234525	5.888009845	7.06173299	7.049338931	5.679642745	6.153982641	5.817730205	5.378250815	6.010247601	6.179040171	5.624617249	5.816320941	6.347544733	6.572262356	5.91667151	6.321956912	5.906443475	6.472938189	5.928949929	6.600885663	6.431584694	6.49255737	6.152466424	6.028379346	6.173617489	6.069903827	6.907045181	6.831987595	5.830850246	6.190092846	6.131714515	5.935838989	6.627021872	6.12212269	5.995500477	6.073424401	6.029810782	6.173617489	6.261639253	5.859391849
"1552419_s_at"	7.600629686	7.295896622	8.002561801	7.259199663	7.739231003	7.974073	7.512624386	7.086691308	7.831990913	7.025081751	8.546874428	8.572352836	6.792462696	7.337165165	7.771296547	7.519341318	7.953229131	7.7365746	8.18612882	7.861864268	8.249788518	8.003055517	8.1146043	8.370305591	7.73300836	8.086480573	7.979420873	8.290232979	8.286283451	7.843376991	8.056778501	7.668636101	7.989680544	7.674927468	9.172107044	8.553087783	7.510732676	8.257012488	7.785973212	7.573149466	7.953097488	8.260403541	7.630313222	7.502031699	8.212118017	8.397331212	7.754408819	8.389176897	8.088066436	8.487807244	7.940720606	8.208727254	8.050158635	7.90069426	7.828822074	7.740826233	8.018654641	7.79579411	8.540396828	8.570388796	7.172251058	7.687215489	7.629145914	7.376767142	8.481659654	7.748102412	7.472990673	7.491454117	7.79579411	7.76996252	7.979584375	7.455964334
"1552421_a_at"	4.379580797	4.524154175	4.58955128	4.401822272	4.677610324	4.826643112	4.739366246	4.316542075	4.43134353	4.368163858	4.514032927	4.590027673	4.280047907	4.271146865	4.670349045	4.411260668	4.643259652	4.513199541	5.125939634	5.152141772	5.562936561	5.37248158	5.413436374	5.215532313	5.220344946	5.717501369	5.171228179	5.402032472	5.204336858	5.147603571	5.311404655	5.286139114	5.15164141	5.23935708	5.396013655	6.147065129	5.757683779	6.2500877	5.730706028	5.752071295	5.643399885	6.096923016	5.635843993	5.582416369	5.933211501	5.848094512	5.30968804	5.939578231	6.098586793	5.732671379	5.557768383	5.347946969	5.656032367	5.205658671	5.344866083	5.196771675	5.368310727	5.301467982	5.734756437	5.782113962	5.65270578	5.264250997	5.153880141	4.982551608	5.360148719	5.218574181	5.11645641	5.198351812	5.296302313	5.231799544	5.185592733	5.378117187
"1552422_at"	7.027083601	7.029552362	7.778454214	7.075119649	7.284207361	7.773808543	7.195210478	6.629038942	7.62814886	6.879537041	7.802484044	7.763327969	6.515363633	6.825824108	7.385141528	7.105918387	7.526086851	7.552636985	7.396977668	6.940047734	7.479829255	7.262007098	7.58841582	7.409327785	6.729814276	7.369283106	7.024284894	7.304513435	7.256740381	6.639413062	7.031628045	6.895647282	6.898546418	6.218903977	7.837071127	7.74227578	6.951285256	7.556476197	7.436339456	6.894481379	7.100275159	7.609489581	6.818002944	6.899235179	7.416999359	7.160496814	6.774188666	7.390479495	7.478582146	7.72564325	7.215537063	7.845247961	7.644296626	7.43590475	7.464532902	7.272285401	7.614180216	7.414804532	8.25456946	8.406761993	7.400749404	7.488513381	7.355888952	6.901280067	7.752467328	7.169248279	7.339386809	7.046665121	7.423202232	7.280410082	7.365422299	7.118388003
"1552423_at"	6.794010086	7.157157907	7.637512962	6.789613133	7.198030782	7.81600847	7.128708882	6.907248543	7.778697671	6.875031387	8.034263225	8.491232574	6.647735661	6.714567703	7.115555602	6.862246278	7.366567309	7.496751797	7.221600256	7.473489803	7.747972523	7.466488943	7.499185477	8.060373278	7.106384132	7.927073986	7.436830437	7.657724189	8.059675958	7.461607624	7.420724208	7.219969179	7.739447725	7.283632348	8.313990143	8.431697945	7.741818319	8.085469318	7.790302882	7.602186172	7.913937501	8.036280872	7.578222237	7.35195211	8.07034669	7.957867509	7.420862816	7.881973968	8.104843557	8.475642384	7.870301864	8.162328863	8.067796223	7.818756358	7.706314447	7.660527329	7.53658426	7.511844805	8.22772316	8.543702529	7.346762808	7.704151339	7.724700522	7.297343221	8.234465768	7.19148119	7.45740464	7.451341676	7.735053071	7.375681841	7.462215009	7.225291146
"1552424_at"	4.251858759	4.488274335	4.545594828	4.375999815	4.418361737	5.15690372	4.365853356	4.38131403	4.461885026	4.274310651	4.772642795	4.73717812	4.116290868	4.355002219	4.35570065	4.308176629	4.418361737	4.624641271	4.795896908	4.823617843	5.040100821	4.713487911	4.840288755	4.610699336	4.664513574	4.893316541	4.803336096	4.870008838	4.868528517	4.78269343	4.981995316	4.755799061	4.826349763	4.72673498	5.704419991	5.404469924	5.129239382	5.035421178	5.051010887	5.194420098	5.088618491	5.205611552	4.926146164	4.824746558	5.035958759	5.238240598	4.915842257	4.920248555	5.348815353	5.290193838	5.05610362	5.607742176	5.224070666	5.060041005	5.096289871	5.0735705	5.076500086	5.007700494	5.609919639	5.342219499	5.23900253	5.339568546	5.160449249	5.104001527	5.495920711	4.901374087	4.968974762	5.104001527	4.934836497	5.063050596	4.949705436	4.88865625
"1552425_a_at"	5.431978775	5.465263139	5.8588142	5.257799109	5.573277004	5.471729528	5.626447174	5.30061283	5.770506289	5.220066997	6.133843858	6.140406213	5.297657431	5.244652407	5.385317549	5.379254419	5.505785792	5.814243818	5.506329728	6.316432307	6.005875661	5.998085728	6.084770526	6.128919303	6.141459993	6.465765326	6.248253341	6.385792643	6.581006305	6.215195073	6.433660773	6.149923393	6.228980871	5.921880004	6.83779681	7.024193468	6.17415383	6.442438021	6.264060386	6.098204666	5.961992088	6.247167043	5.956119845	5.7698505	6.334515255	6.523908638	6.116995095	6.115698636	6.261893392	6.394219517	6.152292869	6.299911914	6.18288869	6.263089029	6.200823109	6.150623926	6.162680914	5.882761949	6.763726263	6.643761436	6.282300788	6.162680914	6.094448461	6.011952017	6.14510844	5.965995076	6.241736004	6.100944298	6.153308768	6.164523868	6.162680914	5.947997454
"1552426_a_at"	9.829170835	9.505815027	9.262654588	10.02466291	9.890173927	7.942762691	9.579515238	10.15212012	8.924635125	10.14731097	6.306422105	6.746296271	10.26921593	10.25869633	10.07762039	10.01426221	9.337984016	8.961769684	8.428558714	11.21970894	10.39536246	9.941239721	10.37448658	10.39377299	11.07637641	10.23297659	10.66603799	10.30897752	10.15697068	11.19384879	10.82920062	10.91201938	10.79703294	11.07514404	7.696419948	7.635298047	11.28155268	9.85858654	10.87416385	11.29790462	10.84971345	10.06542965	11.18449998	10.98705494	9.013389381	9.376552685	11.18037689	8.798272687	9.357449835	8.959830651	9.982580229	8.859456586	9.688637491	9.876903307	10.32407614	10.71911855	10.0809888	10.14209021	7.124789899	8.323394789	10.70659769	9.597372462	10.2379159	10.46616008	8.551871371	9.764835211	10.52285177	10.69171485	10.00658191	9.807093684	9.726569347	10.04861147
"1552427_at"	4.30401796	4.138499789	4.092674753	4.333981553	4.140107321	4.160379962	4.294973795	4.279985694	4.002245096	4.212144946	4.356323223	4.165032417	4.19035405	4.333256501	4.476561749	4.414752016	4.009677693	4.434495992	4.287742221	4.559401663	4.655523916	4.686141423	4.758811697	4.515474584	4.584211069	4.443790645	4.639751005	4.498686242	4.439488046	4.488239973	4.54781464	4.499531412	4.532213058	4.430962649	4.510175006	4.42401675	4.59952328	4.587373403	4.494198141	4.702912355	4.337910991	4.51834964	4.546041402	4.700922761	4.379257766	4.627443464	4.36373081	4.311992222	4.395127337	4.436143595	4.499425068	4.438356677	4.532081549	4.442696441	4.423998678	4.484207829	4.613640587	4.614881037	4.532081549	4.620427006	4.597945732	4.721430289	4.532081549	4.564087229	4.603988649	4.819292972	4.581457687	4.540208446	4.406037272	4.434119316	4.377271559	4.532081549
"1552430_at"	4.387559143	4.358213576	4.09656995	4.148227575	4.321787802	4.11698857	4.19907719	4.265215219	4.159227333	4.744906297	4.006509011	4.081582223	4.646962922	4.275110443	3.970600463	4.275185209	4.179251552	4.058239853	4.043120103	6.107964534	4.633503405	5.122755286	4.357783912	4.092293515	7.136070989	6.125010463	7.126376484	6.572235295	6.568386485	7.039312337	7.237722553	7.207946338	6.905254793	7.023378548	5.060831692	5.827253349	7.979527985	6.821544708	7.757131309	8.362302759	7.909139183	6.264791775	7.587868128	5.990609324	6.437906004	6.305324202	7.516127357	5.939012611	7.096120846	6.437065016	8.132273779	6.040420154	7.323882414	6.957552166	7.896960254	8.066176211	6.642858058	6.217992028	5.578444269	5.592830736	8.202755464	6.09732772	7.168037115	7.137680359	5.115041729	6.041497284	7.401192744	7.612310107	7.12715248	6.22164939	6.843532302	5.6571485
"1552432_at"	6.944727086	6.834852897	7.010732118	6.990119907	6.997490602	7.38492172	6.944727086	6.91848518	7.135457189	6.940144113	7.051637056	7.015170195	6.974014265	6.840948337	7.017433671	6.935303022	6.77054067	6.944727086	6.731369705	7.487965159	7.386207493	7.24162567	7.448189178	7.61222064	7.414349487	7.402948318	7.291019582	6.998374675	7.467617965	7.670630383	7.381624893	7.437328541	7.389717886	7.551018639	7.689447628	7.827577011	7.516855134	7.288803525	7.336967639	7.502419485	7.456198437	7.404720519	7.570136389	7.850764853	7.422637351	7.503866695	7.667118486	7.477939344	7.374565604	7.469341458	7.500937157	7.563103842	7.421320611	7.307224479	7.352231921	7.268756835	7.148915021	7.164741898	7.331390099	7.168639266	7.078518511	7.069289671	7.254624555	7.225107635	7.359630597	7.30774874	7.368959091	7.331853654	7.292580861	6.984285796	7.284619155	7.409808863
"1552436_a_at"	6.331351693	6.276463707	6.302138347	6.091571794	6.275193232	6.421837894	6.422585906	6.200710277	6.232730497	5.942748937	6.394880834	6.375715131	6.066906628	6.25215921	6.37914614	6.110345871	6.311397691	6.355671557	6.498938704	5.744907545	5.938750714	5.609139303	5.620875161	5.622954047	5.719947124	5.750247818	5.729466103	6.318636575	5.850440189	5.859023432	5.695811236	5.776596305	5.876618461	5.827345339	6.457422937	5.577569077	5.288942798	5.479236261	5.416417783	5.32646306	5.406950935	5.631248636	5.390999043	5.242563451	5.457641731	5.448579008	5.410247582	5.655995089	5.633028267	5.553573369	5.391987314	6.002450899	5.915815103	5.877393778	5.91913512	5.926965938	5.891844803	5.751717891	6.354656083	6.037124147	5.798549735	5.9502456	5.755943335	5.841770907	6.035116736	5.852852799	5.790908375	5.702683224	5.700723338	6.06688878	5.80047439	6.465657948
"1552438_a_at"	5.269375475	5.146424573	5.384073335	5.126235599	5.281845795	5.72745484	5.330199641	5.166534098	5.657266645	5.362934346	5.535242272	5.692419184	5.285961371	5.031542478	5.192256744	5.230651781	5.210926491	5.281845795	5.177048993	5.55474192	5.551764165	5.400365048	5.447929844	5.612955684	5.394395596	5.335671503	5.410254168	5.305692689	5.801374976	5.404700307	5.316098818	5.284816785	5.450302225	5.356723712	5.634819072	5.814777271	5.662353496	5.670971371	5.610058495	5.575242115	5.679446961	5.734750602	5.496982613	5.590910771	5.712889782	5.620488504	5.714056028	5.865601349	5.663053476	5.942317287	5.606369591	6.312298245	6.361209033	6.208888726	6.08845189	6.090713225	6.142963202	6.08845189	6.404341617	6.346835885	5.854146477	5.852487062	6.16168527	5.991645154	6.321711633	6.060872366	5.839440641	5.896545666	6.187260563	5.868300219	6.098716007	5.95862538
"1552439_s_at"	6.101241325	6.185126442	6.601675024	5.948175819	5.647885844	5.609198409	5.668685997	5.795593836	5.744845251	6.369403792	5.962537977	6.255409922	5.845615996	5.986437127	5.437987395	5.712901534	7.50499248	5.656672655	5.490671306	6.13699425	6.261764738	6.607991432	7.1619472	5.34858835	6.248210864	6.289248761	6.555208567	6.022565245	5.678036441	6.640521364	6.064187846	5.84687473	6.186478065	6.382214976	7.132257593	6.130493537	6.230515635	6.377937286	6.456099221	5.998535273	7.060704884	6.48513891	6.433796669	7.368611928	6.480481766	6.062911002	6.436128381	6.734622987	6.506675162	6.737505029	6.929225125	5.697119473	6.032363556	6.835967804	5.264810125	5.827511143	6.418095689	6.296708235	5.415676475	6.310296115	6.032363556	6.26473163	6.161325905	6.032363556	6.361514203	6.203365515	5.724842743	5.833952554	6.532402498	6.029796414	6.106656711	5.079440377
"1552440_at"	4.589425203	4.51172849	4.468735053	4.740929259	4.535846434	4.584550712	4.66633503	4.521958841	4.696017454	4.503319846	4.66059343	4.74046871	4.653135578	4.487563477	4.639172063	4.681171624	4.584550712	4.5245585	4.706342728	5.289794802	5.359622942	5.392016744	5.191217846	5.188236984	5.422060522	5.484049059	5.407222145	5.2886119	5.278641042	5.320832248	5.464536386	5.270524661	5.416705723	5.370681034	5.555698187	5.528828491	5.601723673	5.519103871	5.694817377	5.663723687	5.412289991	5.570365232	5.311381696	5.533128638	5.518927751	5.394392864	5.600803323	5.645207219	5.569554447	5.467864671	5.391397339	5.40575881	5.207540086	5.186371108	5.298795369	5.189556597	5.229850352	5.229850352	5.720709691	5.231328024	5.569888288	5.104390597	4.978302717	5.146215749	5.127471109	5.171216657	5.382078867	5.208684216	5.116970522	5.229850352	5.36358411	5.423204574
"1552445_a_at"	5.781648392	5.88856192	5.878441484	5.854565865	5.88856192	6.369697431	5.768038672	5.857660386	6.236745779	5.848370806	6.330050479	6.03130564	5.991431002	5.966225458	5.800617587	5.862899939	5.935859333	5.73856211	5.989637729	6.642942248	6.655272684	6.474598801	6.649143207	6.642942248	6.593193634	6.581307591	6.686858514	6.554110384	6.923006499	6.657378806	6.632529313	6.619372485	6.653440887	6.472861961	6.653632292	7.114360122	6.735036618	6.68488252	6.892207286	6.792292475	6.785197993	6.824780637	6.87178902	6.890241305	6.747267807	6.667769674	6.81436818	6.659898766	6.922198748	6.965713312	6.784160081	6.767533855	6.816104661	6.619029851	6.758058268	6.614564145	6.413590367	6.477259392	6.680406096	6.695704878	6.486769161	6.424358804	6.668290287	6.605457146	6.662765229	6.426521515	6.610353909	6.507532706	6.610353909	6.493113487	6.516904366	6.7463529
"1552448_a_at"	5.25235095	5.612248704	5.918924812	5.446287057	5.683194742	6.020261352	5.330334983	5.06426416	5.570877368	5.513268641	6.253513476	6.022854385	5.100703598	5.667028924	5.667028924	5.384137336	5.822947731	5.763094085	5.682995554	6.176622199	6.307165698	6.200389653	6.382399076	6.441970911	5.926166417	6.276918071	6.097133699	6.412598914	6.427273241	6.040348108	6.233694945	5.881276071	5.982125665	5.784965409	6.492155009	6.86133434	6.367665096	6.73338542	6.636746236	6.520552822	6.4839131	6.765643766	6.387664601	6.290448867	6.672289479	6.721491253	6.253341942	6.684337209	6.814366837	6.813825001	6.735906266	7.327512368	7.26662627	7.067270269	7.094423949	6.819218173	6.92120818	7.142400298	7.668323716	7.392935345	7.015841375	7.538782762	7.142400298	6.905005397	7.249308279	7.115609309	7.05965916	7.121449453	6.986918069	7.410330184	7.143386706	6.951719048
"1552449_a_at"	5.233096073	5.18519857	5.657994324	5.072454041	5.276371509	5.879671214	5.191092232	5.092200213	5.534756573	5.268689758	5.847116544	6.200243132	5.274245651	5.148596666	5.34872887	5.012655143	5.533681602	5.393213325	5.377137572	5.974702083	6.016685774	5.793463488	5.842590331	5.886486078	5.577704828	5.847734263	5.554625384	5.710988306	6.196346768	5.835095797	5.859270728	5.649415515	5.743319074	5.797700764	6.600585021	6.049110546	5.58998021	5.739893248	5.55776232	5.26897781	5.681959236	5.658218947	5.71676983	5.614415501	5.98301088	5.862809421	5.49836578	5.757606368	6.048085002	6.120298729	5.78044181	6.303005608	6.219086628	6.147264291	6.207115537	6.083586931	6.291842163	6.16678028	6.552395796	6.581305399	5.845383462	6.061455998	6.147264291	6.003197978	6.542373355	6.147264291	5.874355888	6.147264291	6.089053564	5.978151289	5.965782257	6.152554664
"1552450_a_at"	7.07252085	7.152297738	7.542107829	6.783783716	6.916131363	8.082143056	7.216792796	6.771164476	7.643597592	6.692809536	7.78025132	8.316193618	6.475930063	6.830207496	7.156375564	7.096636984	7.488112786	7.1740045	7.161510338	7.997215414	7.895829671	7.526318409	7.792059792	7.98249665	7.718916684	8.008215045	7.957858162	7.746030848	8.557842153	7.836127145	7.634930726	7.570331758	7.756702721	7.836325897	8.694353706	8.717416115	7.904858597	8.138035744	8.173385637	7.703389311	8.160668705	8.149552819	7.961202443	7.801884155	8.366073795	8.157352687	8.171668257	8.178078293	8.272918917	8.362205848	8.18571345	8.242336879	8.268387166	8.090938839	7.825848268	7.879772591	7.883063799	7.817428359	8.530727677	8.577540553	7.52704004	7.640635568	8.070029028	7.751606074	8.53088259	7.80138297	7.825405332	7.771781218	7.883063799	7.787527752	7.725800437	7.847623178
"1552452_at"	4.587104128	4.622668741	5.107998518	4.45807475	4.727276761	5.203847175	4.66441249	4.538717707	4.831677821	4.636408937	5.266010936	5.388314047	4.41744727	4.589599734	4.67207592	4.597362047	4.656805797	4.922944571	4.64472357	5.292227343	5.262384963	5.319850009	5.492795427	5.348173579	5.286068202	5.725689408	5.33320029	5.381168891	5.815227015	5.449994179	5.270209154	5.648830123	5.332332206	5.317502129	5.716524714	5.644658045	4.901467809	5.240654629	5.145064748	5.145375402	5.125638155	5.143862793	5.028809532	4.981436293	5.198470579	5.356899202	5.008144939	5.214397477	5.202015601	5.183574214	5.060897384	5.534613742	5.411166963	5.262091857	5.289596747	5.262653196	5.318493478	4.907768746	5.379040745	5.54611078	5.051566616	5.230783323	5.232564792	5.124501225	5.565638206	5.298903455	5.141690637	5.143529585	5.311762301	5.125058499	5.102684146	5.05324872
"1552453_a_at"	4.740756305	4.864950224	5.184201058	4.899425166	4.888728641	5.428653808	4.761363554	4.757195438	5.029096568	4.713563112	5.567080438	5.328988326	4.738043651	4.813025505	4.829470609	4.943165899	5.078768669	4.951499778	5.187221027	5.454228595	5.320131537	5.521829849	5.369648101	5.363464884	5.134735797	5.400957133	5.359246685	5.421360127	5.490236147	5.466672942	5.337617224	5.402969593	5.307987733	5.020868365	5.970852187	5.807836016	5.175779811	5.32740661	5.209179761	4.981531191	5.096452799	5.18521376	5.126450697	4.878821978	5.318992618	5.278970671	4.818767657	5.286242988	5.237814	5.398705156	5.155883434	5.678048902	5.833721945	5.59183694	5.437000773	5.546228003	5.236734903	5.355424175	5.839067969	6.029975191	5.038246672	5.471140827	5.323000968	5.488459634	5.653247342	5.58535952	5.250557723	5.35997881	5.423321181	5.475607818	5.350292857	5.360710905
"1552455_at"	8.318739705	8.920694371	7.414773927	10.35568517	8.799646012	7.115769976	9.151137042	9.566521556	8.887440426	9.397773528	5.968829794	6.580713997	9.37059484	9.486789952	8.797810109	8.970918842	7.519043171	8.488709692	7.801206456	7.124162971	10.6379827	10.34976297	10.25782906	10.65957789	7.09676912	7.610105482	6.93527247	7.186184532	7.252213172	7.729267418	7.439810419	7.482861064	8.397522732	7.272880159	6.828127327	7.408571774	7.342451525	7.189014013	7.622778795	7.649218891	7.566444986	7.614048749	7.841453277	10.14129188	7.35113507	7.962191678	7.612904143	7.190216635	6.980034998	7.459006239	7.244029148	7.434506865	6.938542797	7.748565128	8.370419466	7.257477197	7.730410004	8.899366434	6.555884954	7.756377688	7.103333441	7.698600278	7.149456764	7.824841354	6.883952511	9.030708461	7.780271064	6.774932672	8.421706604	8.19803714	7.574051106	9.464828218
"1552456_a_at"	5.112565127	4.800765749	5.424457416	4.937928182	5.158491423	5.468949952	4.955600192	4.853143815	5.362861901	4.8151216	5.832111422	5.924511747	4.843406275	4.749393021	5.12368432	5.052123714	5.324636409	5.448398987	5.265666267	5.798309767	6.254603323	5.807632952	5.713050919	5.911729479	5.686617489	6.404109402	5.731962348	5.845717466	6.565660099	5.658713638	5.858014984	5.715916056	5.871246404	5.374465165	6.166061381	6.1175318	5.57489348	6.127198476	5.850468925	5.77190999	5.689475423	6.295299497	5.620630372	5.57613752	5.907939086	6.033314112	5.523627653	5.815012772	5.913956429	5.894875418	5.561782403	5.924804233	5.844993173	5.837737693	5.668210008	5.62088596	5.668210008	5.638297532	6.165072042	6.564943964	5.742527313	5.708626166	5.4789352	5.569013188	6.258066459	5.477851475	5.477384645	5.668210008	5.631789014	5.552265543	5.704992415	5.592675676
"1552457_a_at"	4.550761737	4.451737512	4.748566505	4.342761094	4.358981619	5.006740802	4.513575802	4.140107321	4.559439472	4.447143568	4.962081174	5.174669439	4.159311901	4.417465666	4.656320501	4.482815601	4.564243929	4.618141311	4.618141311	4.974330357	4.736672658	4.793617396	4.65303831	4.758798209	4.666061663	4.939788335	4.725515834	5.019352893	5.099489253	4.936534063	4.737121248	4.720560089	4.699269961	4.795998031	4.993383346	5.249146788	4.968435564	4.996252974	5.108698316	4.864171387	4.93559607	4.885307087	4.926222336	4.86694942	4.927209137	4.965754074	5.035784713	5.07458642	4.891956104	5.098748804	4.974124823	5.485617168	5.327769548	5.432635028	5.239870322	5.121271937	5.033058736	5.241911643	5.602698797	5.580915444	5.288897162	5.187978662	5.169344013	5.094282242	5.526955134	5.249705398	5.203028326	5.175086858	5.228989643	5.35248649	5.326634009	5.107967752
"1552458_at"	4.844726041	4.778062199	5.074037661	4.795033341	4.84984001	4.977499601	4.84984001	4.680016466	4.945082396	4.776519746	4.855435182	5.108366399	4.721886182	4.671762802	4.851151089	4.68022438	4.84984001	4.996071101	4.84984001	4.761165446	4.539792804	4.53375474	4.519889011	4.816579664	4.569575354	4.744418614	4.708125074	4.720251343	5.138766224	4.675145981	4.718706944	4.778899707	4.657491546	4.699844904	5.357797143	5.021283436	4.600153858	5.083240164	4.670092285	4.505957836	4.703568168	4.884082934	4.534757566	4.56766511	4.883539948	4.951850793	4.627313657	4.817860371	4.732796851	4.815221259	4.702691464	5.438109725	5.394305475	5.151497597	5.051539874	5.236291669	4.996106645	5.168001146	5.618965198	5.710240996	4.912117502	5.188558605	5.156844393	5.071790036	5.570590767	5.266453676	5.032444321	5.035080357	5.105644137	5.192570784	5.256241833	4.892087066
"1552459_a_at"	5.089973417	4.908827622	5.225205158	4.864594252	4.720877588	5.609368209	5.184036556	4.824877852	5.358932313	4.878468386	5.437963689	5.225205158	4.749741495	4.674287885	4.970938949	4.76545822	4.877965162	4.926246279	5.14786592	5.641644996	5.507459687	5.212520866	5.780973042	5.641644996	5.641249039	5.725825003	5.590146165	5.513132302	5.764549602	5.80355548	5.725795593	5.615163506	5.517341861	5.615453267	6.057817637	6.043024753	5.427566117	5.274809162	5.304948925	5.575377678	5.397469934	5.518468238	5.568007944	5.548741298	5.826772984	5.959163214	5.6067276	5.764152609	5.705125329	5.526975359	5.4553011	5.493744251	5.582207602	5.656366874	5.573459113	5.55404975	5.450078817	5.528377933	6.147862071	5.734298546	5.225325751	5.371179645	5.409212378	5.351859584	5.824440082	5.430833864	5.535496644	5.450501886	5.547522648	5.139583025	5.427151495	5.399609118
"1552461_at"	4.249006636	4.4265934	5.0237744	4.321243363	4.625569668	5.29985665	4.74864517	4.454504943	5.445491522	4.344653902	5.530898307	5.536338051	4.282288763	4.373543825	4.662242667	4.40798164	4.674111413	4.825919693	4.71227109	5.014238542	5.034242723	4.866589006	4.976675393	5.105318983	4.560559473	4.744764604	4.833798796	4.858245625	5.69354497	4.808887059	4.71467903	4.804841614	4.852818209	4.514045763	6.015341057	5.418966968	4.815774185	4.868543096	4.77085904	4.748786799	4.804331794	4.899182492	4.873393815	4.786212814	4.954076355	5.002959766	5.073933376	5.060698384	5.13962405	5.426287773	4.997536565	5.742911013	5.647907429	5.558514541	5.33381585	5.430640979	5.166745487	5.357460478	5.600124333	5.640717137	4.894555079	5.292453204	5.519279708	5.337635876	5.825910847	5.319525789	5.393146074	5.399438955	5.476406853	5.138277769	5.300225319	5.039789234
"1552463_at"	4.677528854	4.69240912	5.218856834	4.540382553	4.57858782	5.683361037	4.735564722	4.496597833	5.054987831	4.107376355	5.358857408	5.986150795	4.604070912	4.50365144	4.848325608	4.584291131	5.194880014	4.901657514	4.815943806	5.064384995	4.94876057	4.938215508	5.169654262	5.241156225	4.897859592	5.101463746	4.911734142	4.880741422	5.764672571	4.827816241	4.905018456	4.768295351	4.894517633	4.481352614	5.651355767	5.720081973	5.028594512	5.375328116	5.086785255	4.915617466	5.0852086	5.397577966	5.210555861	5.143312114	5.473615885	5.57340182	4.877674608	5.381591607	5.540679448	5.593061933	5.269283566	6.006913331	5.897505945	5.637984049	5.658378413	5.5612238	5.578444269	5.647266353	6.143284496	6.384373587	5.339491539	5.110500938	5.512754791	5.30960083	6.287664538	5.487640678	5.468401231	5.393572619	5.624308469	5.316126385	5.578444269	5.271468739
"1552466_x_at"	4.19113183	4.213502295	4.247001254	4.062755503	4.173472842	4.807239913	4.213502295	4.056681884	4.347326298	4.064804823	4.592925415	4.593038411	4.072362887	4.141455866	4.210641309	4.16566555	4.142706534	4.29007805	4.36702172	4.274232788	4.655102251	4.520126488	4.435618231	4.596844781	4.373908943	4.501934464	4.395831904	4.457604188	4.413519309	4.348883919	4.375430209	4.326252496	4.425291126	4.343891296	4.604614543	4.67814302	4.403058361	4.431196025	4.530869496	4.414571143	4.282195388	4.493401177	4.210984888	4.433639181	4.369214427	4.578467946	4.43291581	4.470544291	4.469200492	4.435420258	4.400244062	4.777711794	4.609258027	4.538105233	4.425608509	4.367855648	4.483331466	4.600820103	4.736390914	4.550692124	4.378617646	4.46486696	4.487941525	4.246491514	4.602264957	4.458411935	4.377298871	4.294901237	4.51680539	4.287497752	4.281287424	4.283316731
"1552467_at"	5.954028799	5.919859515	5.795593836	5.807106657	6.000505368	5.919859515	5.919859515	5.622203213	5.919859515	5.909598258	6.038276444	6.025258709	5.777684827	5.919859515	5.879273837	5.791545777	5.651375603	6.009988488	6.001511261	6.64611602	6.525281501	6.857274302	6.665476577	6.397923047	6.952340439	7.075103308	6.829294354	7.193705389	6.840806408	6.839522477	6.896115929	6.710325774	6.824714617	6.71756243	6.969256969	7.263956926	7.44269525	7.662637837	7.422999238	7.475323458	7.344892648	7.648849508	7.318867685	6.947237618	7.425530441	7.490252425	7.305803986	7.506735917	7.576369524	7.527008896	7.535799566	7.331307023	7.340612316	7.149641345	7.205509232	7.237057162	7.357926677	7.166624954	7.857258066	7.712302491	7.220175508	7.151079324	7.157830615	7.039612583	7.369916942	7.250906606	7.06975813	7.262567116	7.004502318	7.118937302	7.106858362	6.933323334
"1552468_a_at"	6.051213972	5.970644387	5.970644387	5.964522935	6.006150387	6.162175148	5.943302672	5.974355362	6.239618016	5.825737406	6.054264023	6.247092927	5.924333705	5.929317029	5.782545596	6.029195581	5.970644387	5.966701165	5.78948319	6.66723503	6.61711701	6.227376646	6.443165287	6.378120556	6.527224635	6.4558881	6.487071963	6.238719749	6.936246611	6.971375421	6.6525436	6.660975387	6.534428307	6.495748786	6.695555333	6.512750869	6.50036844	6.273812738	6.503642852	6.328240181	6.302237859	6.325966088	6.415507704	6.374680223	6.422870016	6.701205661	6.493871708	6.346136382	6.405189049	6.424665698	6.275381669	6.816601642	7.0968222	6.886166207	6.895047666	6.866065748	6.748657492	6.668326432	6.760581506	6.714526916	6.668922688	6.597596283	7.006664697	6.780164598	7.009953079	7.084768802	6.930026104	6.840942615	6.803947088	6.785425506	6.747759686	6.725887466
"1552470_a_at"	4.474152269	4.363843389	4.422018055	4.246441816	4.265393656	4.979376725	4.302130984	4.381522578	4.302130984	4.288872833	4.309649454	4.304055525	4.421938539	4.232604188	4.191430701	4.302130984	4.25957658	4.302130984	4.221040141	5.150617604	4.633503405	4.521589489	4.510401573	4.385333202	5.23799731	4.768487888	5.180853716	4.631986106	4.914196751	4.913487195	5.383505056	5.084058113	4.923333628	4.867095483	5.066145855	5.199137024	5.141189419	4.809738939	4.859465012	5.101877819	4.690834002	4.649248322	4.947705801	4.98372665	4.781761754	4.914829065	5.085886671	4.71884806	4.979582949	4.789975327	4.991979481	4.730542385	4.728439539	4.859278799	5.060160867	4.916438652	4.730837994	4.815955295	4.919109593	4.909224635	4.982873687	4.917863409	4.954680363	4.674740938	4.848710602	4.634748339	5.103212782	5.207080543	4.779098603	4.739679464	4.75465766	4.834303638
"1552472_a_at"	5.718981644	5.851163951	5.765813425	5.627528926	5.595931453	5.891151314	5.80104479	5.948709025	6.206603319	5.290302355	5.862081331	5.874130482	5.907876124	5.817706983	5.717058366	5.884498703	5.578288384	5.656392544	5.759200514	5.930587289	6.427635264	6.131721742	6.258885358	6.449362957	5.982839604	5.990103445	5.907215349	6.039009155	5.954232416	5.786738143	5.974888126	5.593864732	6.232050276	5.781932539	6.226093021	6.472696708	6.540343523	6.434006607	6.437340577	6.483507423	6.482863193	6.568170711	6.446987695	7.046807576	6.555129763	6.300002796	6.368526691	6.404807024	6.62398814	6.610431046	6.436262898	6.042315345	6.297289732	6.227890769	6.243254512	6.142566931	6.208771044	6.164307682	6.31349595	6.405194373	6.223483246	5.798351321	6.10848514	6.102670077	6.053186496	6.114232636	6.220740692	6.018342345	6.305542994	6.288871518	6.040755673	6.006167137
"1552473_at"	8.522420495	8.52541841	8.453386601	8.680481249	8.37752458	8.51290895	8.212589375	8.179204475	8.572339794	8.18925596	8.352963841	8.570229421	8.480625812	8.616016816	8.337723608	8.523225853	8.243561306	8.330662273	8.247379265	8.99301677	9.060516567	8.511684405	8.639085328	8.921837366	8.78139171	8.938776792	8.672726791	8.770517685	8.85118053	8.976905744	8.823562451	8.947085466	8.693288069	8.775581324	8.986411234	9.410563712	8.906033991	9.005152578	8.964393202	8.937046963	8.954123013	8.859990534	8.962778414	8.964925885	8.914440395	8.955995536	8.939924128	8.910987817	9.210097072	9.189085792	8.79183645	9.369613901	9.11918803	8.898428749	8.835265372	8.94379496	8.621718451	8.770084895	9.004611395	8.878464121	8.757269215	8.738503709	8.898115211	8.821140791	8.880354626	8.721691691	8.844897301	8.855481033	8.700971667	8.569932621	8.686402821	8.75671733
"1552474_a_at"	9.456055417	9.401490086	8.05084957	9.071867483	9.602649602	8.170611422	9.171196763	9.326693087	8.231458073	9.322991799	8.178613826	7.970846954	9.723099946	9.750100427	9.005626101	9.879323175	9.060105653	9.146180439	9.21075451	9.467005327	9.54943013	9.46251292	9.46776582	8.508889797	9.131072599	9.180763437	9.343051768	9.424514897	8.901274636	9.115969638	9.300427729	9.427441286	9.021149563	9.211209552	9.252662593	8.770415017	9.292803531	9.300539892	9.287543335	9.310493495	9.005406355	9.233736215	9.057480536	9.778693422	9.024885612	9.211342344	8.97751427	8.910801269	9.381268625	9.294427077	9.491532039	9.070503129	9.080499865	8.851946847	9.256993533	9.177379833	9.123579938	9.357732449	8.967614702	9.281656161	9.392074052	9.695835632	9.165536778	9.431907409	8.602006014	9.114667981	9.146199615	9.185433154	9.021676363	9.052093196	9.056422742	8.746686662
"1552476_s_at"	8.207873003	8.191965376	8.705517955	8.184446952	8.329408839	8.67901905	8.358911873	8.108515244	8.149819248	7.951254475	8.561147168	8.6318471	7.799972465	8.079082254	8.365088494	8.167977732	8.503126317	8.358911873	8.469043315	8.757035752	8.773157565	8.896915716	9.049872445	9.15736741	8.769833876	8.628160127	8.8427499	9.12524298	8.921564899	8.49510071	8.750286157	8.966075377	8.791309856	8.582137463	9.033865085	8.849875989	9.071099551	9.096171278	8.554367775	8.924096276	8.880727438	9.089883116	9.060764567	8.734291885	9.236690153	9.052524634	8.791915471	9.147724933	9.061155737	9.296915159	9.072795293	9.606916752	9.333811108	9.428325658	9.33308661	9.491884614	9.552058841	9.41155296	9.780552292	9.797368698	8.973446172	9.227537114	9.105605054	8.68364633	9.438209781	9.255879841	8.917324594	9.006598341	9.431572748	9.09833327	9.27538951	9.015365112
"1552477_a_at"	4.427896536	4.337517475	4.545247169	4.3394179	4.404277415	4.692872169	4.467181842	4.342549118	4.519324982	4.648118861	4.793294899	4.392039581	4.16041202	4.648118861	4.470903802	4.267371471	4.509698018	4.333472499	4.618960041	4.761421975	4.595368434	4.826356336	4.942028276	4.746593398	4.396892277	4.719503103	4.690589532	4.734274176	4.888080576	4.775514039	4.870615251	4.799714322	4.532171582	4.766585012	4.991618929	5.357361768	4.611548828	4.837655192	4.73901139	4.584592106	4.742335534	4.651190418	4.815784294	4.62540903	4.820041748	4.877851766	4.686417352	4.82863961	4.80296579	4.749260521	4.732939809	5.157264797	4.879521449	4.9765489	4.894436224	5.008052147	4.845133861	4.784838847	5.379952099	5.328073569	4.758412158	5.091135125	4.962417242	4.646445452	5.217034463	4.98715062	4.761448702	4.768755815	4.990893157	4.981284098	4.937537115	4.757479923
"1552478_a_at"	4.544110498	4.400873402	4.622184037	4.314122283	4.507176784	4.741953079	4.535829572	4.42710625	4.592296563	4.503319846	4.73514523	5.066559984	4.359696459	4.200904328	4.507176784	4.322527825	4.498035275	4.659262232	4.507176784	4.989125669	5.087332715	4.778317237	4.849123449	5.316409788	4.888158976	4.965413189	4.791449335	5.046253073	5.117919374	4.848638591	4.993207274	5.026342098	5.002887785	4.902997078	5.425357057	5.084317065	4.934596676	4.775272847	4.879486818	4.871655788	4.848242177	4.899987268	4.83434721	4.655812733	5.0805688	4.849026428	4.728301587	4.791630664	4.838727879	4.85334307	4.880192051	5.34987864	5.403455475	5.0645496	5.159551958	5.174237672	5.231732719	5.12495621	5.142582867	5.19496455	4.967880008	5.200911392	5.147034122	4.975339128	5.254515347	4.859938129	5.022600481	5.218977193	4.987087364	5.060979706	5.082592457	5.349520825
"1552480_s_at"	3.791112454	3.861447881	3.814351971	3.871247158	3.78645578	3.894682716	3.890921021	3.945212946	3.916411693	3.849226076	4.151660886	4.064358223	3.911476393	3.786603723	3.764007693	3.810797742	3.867550083	3.860119959	4.016121241	4.111386231	4.04218277	4.334105035	4.254621662	4.289665135	4.006297016	4.16357892	4.020271318	4.174970632	4.120515989	3.989705673	3.997866548	4.098217497	4.087742634	3.977554947	4.108580724	4.252165352	4.068399183	4.128687783	4.141461256	4.085418864	4.10049728	4.206150315	4.074627585	4.023566697	4.015464295	4.125866009	4.187962781	4.238716401	4.18538108	4.240587348	4.134653137	4.249716214	4.156986775	4.333646254	4.174429806	4.17289198	4.22605156	4.22605156	4.317806222	4.221898584	4.275058165	4.211224484	4.128170723	4.22605156	4.221018459	4.315383071	4.300453805	4.117578314	4.280439369	4.343459101	4.217541049	4.268868582
"1552481_s_at"	5.83337232	5.83337232	6.073424579	5.70857545	5.83337232	6.163770967	5.693107583	5.427747233	6.231671215	5.532803743	6.768260892	6.742580804	5.618412598	5.515848144	5.601452379	5.676933955	5.992186242	6.110520236	5.907038003	6.627954257	6.676862766	6.574670071	6.516833818	6.735884285	6.512076441	6.483210452	6.60416649	6.62041205	6.940585172	6.186433898	6.647554186	6.390474571	6.338100988	6.208368764	7.025075579	7.217992267	6.808581885	6.953044883	6.704068562	6.770250272	6.913816265	6.939753584	6.797110739	6.443969045	6.850374417	6.725039696	6.715049154	6.811984769	7.332529161	7.280953071	6.782839165	6.974934797	7.011082521	6.645136514	7.164282332	6.720365392	6.597542852	6.601832562	7.306645458	7.25255259	6.586952781	6.237681105	6.737146568	6.425279455	7.079095026	6.154748112	6.672669528	6.604180119	6.660544869	6.361674833	6.525986413	6.410055948
"1552482_at"	5.235731496	5.114117163	5.532100606	5.657476204	5.530436236	5.611926826	6.000384761	5.446740976	6.127158165	5.478939188	5.532100606	6.15674232	5.627846441	5.352895846	5.49239736	5.194880014	5.529460197	5.578662156	5.641139256	5.794118033	6.372163021	6.20014195	6.392292585	7.030163753	6.033426518	6.012216404	5.83357605	6.245691561	6.302989269	6.036610572	5.940846971	5.839985878	6.645950743	6.451305144	6.199549907	7.150990657	6.456802584	6.699736595	6.526441701	6.674788085	7.081260794	7.136730122	6.496903359	6.288941517	6.8964642	6.965961828	6.973594079	7.109482937	6.462848704	6.544926642	6.372647168	6.041691424	6.006034218	5.67485941	5.845673179	5.720800617	6.051492621	6.000093962	6.367742464	6.716971057	5.907544064	6.024999717	5.924033693	5.881234747	6.259525977	6.091733315	5.722367538	5.670010127	6.206869911	6.018028341	6.194034378	6.192076751
"1552484_at"	6.549586759	6.440866487	6.60048007	6.484595439	6.359543506	6.822672254	6.479853263	6.285890253	6.58138355	6.389414975	6.869600253	6.837804786	6.449146009	6.238006319	6.515577185	6.325055322	6.424196844	6.651793161	6.484595439	7.731312066	7.446095459	7.299728512	7.384626281	7.526947167	7.747346732	7.633005157	7.650486921	7.418088092	8.05256153	7.685757038	7.664871452	7.73712712	7.602135175	7.6490085	8.126707563	8.289820275	7.466692423	7.514556005	7.492504534	7.422829285	7.371538555	7.3848331	7.578209428	7.222466542	7.693693397	7.623758437	7.359205294	7.501391629	7.580849149	7.739531062	7.552596555	7.943310586	7.907410203	7.417889529	7.61179038	7.741218396	7.603274409	7.43880878	7.842323376	7.68229882	7.304217735	7.391006464	7.62370604	7.51241037	7.887295593	7.358496348	7.448509232	7.549084238	7.432220732	7.353575142	7.549084238	7.344096909
"1552485_at"	4.634524862	5.38898646	4.820787656	5.221028326	4.566455004	5.15993482	4.763622504	5.110764903	5.496011254	5.38070366	5.10807525	5.403036763	5.501243241	5.071209592	4.61882936	4.860068999	4.707496368	4.752263524	4.528984779	6.164401661	5.662859641	5.580016717	5.375791422	5.694439559	5.735459566	5.420617753	5.737647992	5.920886898	6.092911982	6.338223774	5.85900969	6.182443762	5.705500545	5.868271297	5.214128692	5.721694654	6.257215958	4.995247465	5.686900354	6.235330818	5.223609145	4.996183618	5.532810174	5.922740155	5.316889768	5.132170601	5.687908466	5.094865605	5.097864668	5.933211501	5.694328436	5.881203822	6.011741082	5.7282855	6.017075082	6.296987004	5.577092696	5.555413348	5.462524183	5.373935296	5.745844486	5.22556681	6.113810598	5.997350386	5.7282855	5.414422211	5.755960159	6.199282393	5.640190594	5.624072209	5.457177955	5.684018884
"1552486_s_at"	4.2028624	4.578477956	4.129424787	4.287938991	4.04636539	4.170162003	4.112110225	4.411132404	4.442403193	4.368231479	4.191521657	4.446746221	4.787606997	4.321038167	4.085754522	4.16950783	4.029217036	3.999252316	4.106421288	5.034881593	4.483710647	4.402269546	4.600413798	4.467685836	5.407915503	4.816509617	5.363534091	5.455373229	4.919807235	5.336551442	5.327341473	5.361927297	5.11131637	5.48257274	4.508695656	5.100844826	5.743927788	4.931290402	5.227183619	5.501577844	4.910331822	4.697383467	5.061157817	5.195823408	4.764866176	4.827055335	5.178454379	5.101504813	5.262920376	5.139164273	5.976582715	4.839938931	4.896670528	4.795130442	5.08423977	5.287350446	4.906666442	4.739572203	4.717601453	4.858138633	5.727862105	4.896342816	4.921105717	4.979003544	4.621696171	4.436875632	5.264187521	5.542067743	4.743737335	4.988280496	4.925782485	4.951899733
"1552487_a_at"	3.922636855	4.028373608	4.418715449	3.951068345	3.977982738	4.694833535	3.967178529	3.901411188	4.496337626	3.935670398	4.711686025	5.083903936	4.013970977	3.77372258	4.128579102	3.868512044	4.222645093	4.168073071	4.246889464	4.354207521	4.46590052	4.290008091	4.507167387	4.329214335	4.147826936	4.446558935	4.114400385	4.207344858	4.534696667	4.008279483	4.206165482	4.092760782	4.25134649	4.130621236	4.298226221	4.891804207	4.196979927	4.393613515	4.184156138	4.203609261	4.258737729	4.529909043	4.171625971	4.280799814	4.570744063	4.361472894	4.177063428	4.509686136	4.756238367	4.779885892	4.256972655	4.743470902	4.81649863	4.767872397	4.630219089	4.395391056	4.51920419	4.613640587	5.30114886	4.878241138	4.249922881	4.523209984	4.643631815	4.433051813	5.257651055	4.520872527	4.359211308	4.479290261	4.613640587	4.613640587	4.509224351	4.355996283
"1552489_s_at"	3.964586588	3.86892107	4.062967456	3.850392665	3.847055742	4.15978476	4.044919745	3.961602867	4.105828487	3.939199868	4.140859821	4.082992856	3.912139565	3.825443971	3.871945239	3.949373123	3.895062651	3.890020336	3.898834742	4.162375843	4.139183918	4.096355655	4.119408009	4.22960517	4.068025825	4.037198783	4.156265756	4.181451037	4.183942943	4.263695106	4.233815644	4.038236272	4.117269395	4.138569937	4.383390814	4.40919308	4.139372295	4.079152516	4.157450593	4.193190288	4.14074629	4.06208386	4.158673183	4.140418284	4.102971423	4.354666592	4.226036888	4.170505869	4.166833038	4.144328546	4.046860223	4.535035669	4.415877166	4.332408856	4.415955952	4.287379622	4.25340692	4.340361477	4.470802099	4.49459353	4.175035257	4.305844782	4.400839885	4.301398225	4.36156295	4.186490956	4.379707342	4.299986751	4.344974245	4.134713463	4.183443553	4.213560062
"1552490_at"	4.938437302	4.986693323	5.613299538	4.804254441	4.791238225	5.81273883	5.102394823	4.788604028	5.432723199	4.495896287	5.757788633	5.853722406	4.862415327	4.659280689	4.842721376	4.856750168	5.010042712	5.225031159	5.305654986	5.598513982	5.709388887	5.603791668	5.585685615	5.454599263	5.415869274	5.527920101	5.732589646	5.536961384	5.952693765	5.517523232	5.437685871	5.453837217	5.343423343	5.230422038	5.724050053	5.894380731	5.469950655	5.525995846	5.25787795	5.44644831	5.796450129	5.52087235	5.433885502	5.488068423	5.622909724	5.562977729	5.508131489	5.785164337	6.074540104	6.144907561	5.772407377	5.988006572	5.881966679	5.861838882	5.855913906	5.561892027	5.41347316	5.603087677	6.220236805	5.875026172	5.338801042	5.506334776	5.609831475	5.439705412	6.058744867	5.392191472	5.547889725	5.693217827	5.603087677	5.494567236	5.573855689	5.348083394
"1552491_at"	6.295351799	6.443954554	6.773592743	6.153044438	6.498385033	7.542395859	6.587798916	6.143411596	7.266626147	5.90939866	7.493783888	7.5261918	6.050787968	6.34271321	6.535121248	6.250636928	6.935497711	7.014647416	6.996607229	7.504916872	7.807618418	7.627622583	7.451006033	7.50708235	7.357426564	7.703149739	7.399972368	7.381519227	8.028747166	7.372025792	7.468265964	7.470507002	7.385497878	7.093486371	8.474365512	8.318868019	7.111612624	7.56035418	7.362404716	7.098546222	7.014123768	7.489929026	6.77748253	6.645072561	7.570827579	7.233626059	7.03159436	7.324055997	7.618054989	7.818880916	7.411166406	7.964601951	7.935477326	7.649844054	7.3185469	7.269400854	7.341015041	7.360812534	8.197546495	8.424876085	7.020553856	7.344442108	7.41463713	7.335717599	8.29852635	7.230488432	7.110682775	7.058727438	7.27601029	7.239704543	7.300415861	7.024530018
"1552493_s_at"	5.079857999	5.079857999	5.112481945	4.910216659	5.079857999	5.648783528	5.079857999	4.92226792	4.964918259	5.033082637	5.079857999	5.37024901	5.135417085	5.014375097	5.216323084	5.000161983	5.008493833	5.256046263	5.201261826	5.645967975	5.646493952	5.669553178	5.709984685	5.764770283	5.385547576	5.943357189	5.64209886	5.645220644	5.965014871	5.708443331	5.631953649	5.669806334	5.735861288	5.6504835	6.044375016	6.780379347	6.010355979	6.20533871	5.976162532	5.808943029	5.99818247	6.064338705	5.803184414	6.033184625	6.218234623	6.138899737	5.92272225	5.947062924	6.077179567	6.198740338	6.014005206	6.361890542	6.125176484	6.167227373	6.216357802	6.027965689	6.102368782	6.02424822	6.409973869	6.399428743	5.76114228	6.137708874	6.021582581	5.923578629	6.065982247	6.231228449	5.964959048	5.977241936	5.972891028	5.910676127	6.109340402	6.10926942
"1552494_at"	5.88401195	6.024195805	6.058671719	5.864740279	5.930496915	6.791221808	6.061907779	5.712630965	6.382327024	5.465965331	6.672667714	6.437192818	5.494854224	5.850186028	5.981557538	5.639899724	6.137737242	6.02412658	6.063813069	6.618956977	6.564076071	6.279062276	6.115991185	6.731552019	6.734696969	6.68327214	6.625416961	6.55392929	7.203391987	6.679262921	6.505494115	6.678259652	6.586831386	6.426388163	7.341597488	7.178347726	6.258776428	6.518388075	6.478602102	6.129473749	6.238179802	6.483088803	6.404653078	6.255687876	6.635741169	6.706968216	6.414306158	6.529978088	6.540299109	6.789260903	6.398529487	6.93377643	6.817780626	6.501619616	6.517042844	6.601933715	6.406266923	6.362420832	7.046227331	6.732596428	6.374206942	6.373747987	6.543481753	6.187017775	6.987825853	6.102779738	6.266511306	6.253828839	6.438427761	6.304238467	6.294496494	6.200653526
"1552496_a_at"	7.590003426	8.388860821	5.97304168	8.250781124	7.976536677	5.23362582	6.944460944	8.141432318	6.019166613	9.233015446	7.763395645	5.416183867	8.424192701	7.962366914	7.694436646	7.661518494	6.720974233	7.658956924	8.031121581	8.563959458	8.564946146	9.238763817	8.488678857	8.00916767	9.120478356	8.43932203	9.222595287	9.210689258	7.540359207	8.429347816	9.135623956	9.238518027	8.567023293	9.181348073	7.850661665	6.947806823	8.971834733	7.529764591	8.683791392	9.436947027	7.815010013	6.963704902	8.956980982	9.55536721	7.882386217	8.553153081	8.948960259	8.99690769	8.233113354	8.651118364	8.830921088	7.812081731	8.273999068	7.622283504	7.79390579	8.380106376	7.984466809	8.935775061	8.303417805	7.531588135	8.38522765	8.388447757	8.395101673	8.408451138	7.116753604	8.211444632	8.385524117	8.151561633	8.190988772	8.704329908	8.207756496	8.638031814
"1552497_a_at"	8.293144036	8.449932996	8.939108317	8.422334648	8.594944489	9.223894052	8.415211785	8.087296842	8.77978342	7.955285456	9.439154843	9.41265519	7.824031834	8.040216745	8.532074579	8.505174941	8.76028296	8.696615306	8.88920306	8.53528706	9.154507701	9.025933999	8.854773848	9.268927266	8.264572724	9.160177248	8.859142766	9.177028265	9.35433944	8.893569401	8.746251351	8.631789899	8.873299219	8.305759701	10.08422548	9.588516719	8.797080708	9.392777154	8.885410473	8.623672123	9.021353883	9.196129722	8.727561011	8.716292172	9.151382875	9.263373094	8.98250511	9.098782127	9.12594572	9.35603197	9.042692986	9.560841117	9.259110591	9.300206764	9.072142856	9.072142856	9.072142856	9.070923504	9.719242113	9.791699958	9.024868797	9.198831717	9.03570703	8.682894429	9.735721167	8.870951077	8.945411586	8.86664323	9.067649942	9.010777649	9.069968341	8.803720657
"1552498_at"	5.009299132	5.199452179	5.469532187	4.914837598	5.030394466	5.908285087	5.232459004	4.944277412	5.703148421	4.896101699	5.19036838	6.063761335	5.009299132	5.038437718	5.194880014	4.891357029	5.348634686	5.459003624	5.641139256	5.77263474	5.809786401	5.457272662	5.735686273	5.738583785	5.678103828	5.930615294	5.73593537	5.740117263	6.180912044	5.662895375	5.738387647	5.720688419	5.739426399	5.465315499	6.721694986	7.095999384	5.589139754	6.22831861	6.022832378	5.596776167	5.983925386	6.057916367	5.835908228	5.750780646	6.394895305	6.274731646	5.854582587	6.187424948	6.079079331	6.357513166	6.06526237	6.200761049	6.011491593	5.819168484	5.697925215	5.73665622	5.827425083	5.702880576	6.354658292	6.300241474	5.340959562	5.770326812	5.692358183	5.525299951	6.333443583	5.720190233	5.737197017	5.579115861	5.649052213	5.834648628	5.700961981	5.575281633
"1552499_a_at"	5.749526793	5.647326304	6.08116586	5.672774395	5.654032339	6.435469631	5.944494931	5.883695642	6.012418817	5.888481033	6.586001391	6.530284112	5.799738021	5.774750236	5.972924576	5.508636474	5.663307266	5.848370806	6.106677182	6.673506648	6.847012493	6.386756556	6.816513899	7.071956088	6.464219513	6.674222534	6.303252864	6.434492503	6.941031656	6.60555258	6.644260164	6.343390622	6.528935798	6.238368101	7.10826226	6.566999201	6.64708683	6.52802381	6.462680797	6.332004605	6.392443445	6.50385466	6.396943339	6.35510328	6.505730686	6.531796221	6.429142017	6.43768701	6.520902024	6.483032354	6.224866797	6.87797852	7.013334597	6.826034102	6.827049719	6.844471899	6.466215513	6.576509029	7.127135484	6.937878101	6.505346497	6.687681317	6.743064557	6.641493478	7.224372018	6.58950677	6.68659955	6.737128716	6.742949435	6.401170793	6.615904843	6.631472031
"1552501_a_at"	7.397999641	7.232739384	7.605633481	7.13437077	7.364541541	8.142888342	7.326800476	6.994021775	7.824249887	7.039414811	8.029715784	7.851163662	7.058661181	7.055833942	7.423957905	7.214631686	7.516456605	7.429291682	7.374848226	7.534410231	7.50251524	7.346634232	7.640735961	7.674346996	7.58537383	7.736102845	7.516451667	7.620049675	8.033689592	7.615791464	7.52660279	7.447636833	7.62543815	7.426630046	8.29634831	8.521863436	7.71267564	7.946619168	7.905964951	7.601022118	7.859111428	8.103111506	7.74218715	7.735630178	8.10109288	7.967990624	7.825705956	8.068419269	7.959928948	7.906951081	7.901401196	8.34073709	8.36933876	8.07232044	7.9354131	8.076770781	8.198481766	7.942390807	8.694222386	8.412524392	7.858123497	7.979556069	7.920113531	7.843487567	8.551259422	7.846179293	7.918764352	7.876892402	7.978198754	7.758505316	7.959155944	7.962543729
"1552502_s_at"	7.996369305	8.242437175	7.671921254	6.258345779	7.591029074	7.049453216	7.372980828	7.619684502	6.035723338	7.371567081	7.304277143	6.615526166	7.93225047	8.337711826	7.46894913	8.363307817	7.147940951	7.387221502	7.447361511	5.507173581	6.846769029	8.134956838	7.457445659	6.541720933	5.390084843	5.687175649	5.316207965	5.043128426	5.407626463	5.392536377	5.309434776	5.95144311	5.208190783	5.11441771	5.562442946	6.071923901	5.479274923	5.410247582	5.369661287	5.592430593	5.675241486	5.653631123	6.408588066	8.186358024	5.111863287	6.180575986	5.583830617	5.787627895	5.628121683	5.831522505	5.668263573	6.258784663	6.467187723	6.516377364	6.297927975	5.848809411	6.101498453	7.26415955	6.932493827	7.119887579	6.134145474	7.198742423	6.060656965	6.577796051	6.319933333	7.27550948	6.760512709	5.824369349	6.49820501	6.877925951	6.347974336	6.569512861
"1552503_at"	5.030180097	5.252722201	5.263844782	5.242380915	5.449389269	5.460796603	5.165404772	5.204544292	5.587361577	4.93539971	5.443988594	5.834899075	5.050217255	5.085115197	5.312811843	5.220665871	5.172086651	5.357301695	5.242380915	6.43890225	6.453448783	6.237589617	6.175163052	6.161713769	6.254787076	6.334379858	6.250688885	6.329867575	6.685269991	6.515441207	6.333236814	6.43279933	6.304421623	6.288380802	6.69410894	6.583869129	6.424505761	6.393747935	6.431675913	6.382729319	6.308699678	6.461985014	6.451903725	6.247212543	6.376736406	6.395810526	6.398827748	6.602412566	6.401808784	6.482536972	6.199207326	6.66143119	6.707915837	6.553463435	6.594580024	6.539667907	6.45051384	6.331438173	6.83403589	6.831493368	6.60216412	6.525136682	6.583476484	6.428441152	6.748589706	6.747657016	6.650816899	6.594580024	6.425139384	6.435965218	6.594580024	6.557406112
"1552504_a_at"	9.212831791	8.795146479	8.658938821	8.983787612	9.09249947	8.197897083	8.951091009	8.966915291	8.342812214	9.048360976	8.287805572	8.578872787	8.951878364	9.069303631	9.009865826	8.882300485	8.538479578	9.029772092	8.691764766	10.92245442	9.615340085	9.551968465	9.377016634	8.74140657	10.87517246	10.21647976	10.76212903	10.41267702	10.80840849	10.13064329	10.61555706	10.69000339	10.62890006	10.90508049	10.68975487	10.69801436	10.46569966	10.71289929	10.3088566	10.40548945	10.40072687	10.63784551	10.70847236	9.574693411	10.6702856	10.65700826	10.47601587	10.55426841	9.851751476	9.411772956	9.7213114	9.415920378	9.937502058	9.410683862	9.66068057	9.853259817	9.800231421	10.02730484	8.785569393	9.115786996	9.704177878	9.742456238	10.07080762	9.974924181	9.403535728	9.84300329	9.780141643	9.962934211	9.905587525	9.482670577	9.483385031	9.506024655
"1552506_at"	7.140100563	6.881750788	6.94007453	7.180814171	7.408565367	7.333132616	6.819279042	7.372350032	6.716037999	7.896713894	6.827038402	6.81649579	7.372889121	7.451142553	6.915580749	7.32118124	6.629677845	7.11603762	6.921307429	7.034381555	7.740856913	7.450216055	8.012966951	6.839910323	6.527237114	6.975271029	6.699495893	7.450566878	7.004223837	6.757611946	6.834176278	7.535944028	7.067316787	7.468493076	7.198987961	7.645293061	7.05068694	7.018167741	6.633435145	6.900954828	6.746336396	7.096947245	7.191175109	7.63036059	8.035447763	7.850930155	7.433470504	7.673783526	7.078035578	7.240075122	7.012840827	8.010562888	7.634688473	7.639113645	6.963281765	7.706300851	7.48182591	7.901894512	7.897330938	7.639113645	7.135632787	7.639113645	7.095738078	7.409433859	7.554225014	7.910151047	7.118568674	7.432337063	7.998275274	8.348700727	8.342404373	7.537616059
"1552507_at"	7.721458247	8.016680896	7.101014156	8.030559478	6.216432254	7.544815968	7.21486692	7.640869191	7.782586678	7.418221882	6.968114781	7.078835895	6.665764871	7.12244538	6.551633824	7.136784847	6.744551891	7.027260714	6.428051255	7.273927013	7.654997991	8.88961651	9.191077891	7.897467761	6.457654473	6.590582984	6.256136156	8.457913612	7.234600465	7.093352486	6.579634957	7.631173159	7.330251962	7.089848867	6.891996535	8.013139781	6.671092771	6.969563098	6.836519035	7.053501388	6.521289757	7.488576194	6.973444733	8.552285143	7.322879555	7.799729289	7.743070308	7.331709627	7.105310727	7.295944872	6.542434582	8.116504335	7.611862267	7.577374902	7.320185455	7.873397901	7.438016749	7.481426226	7.74308493	7.853971241	7.191512641	6.809553971	7.107833164	6.900100867	7.453988895	7.980720439	7.597614484	7.699525358	8.158990615	8.730052901	7.728931375	7.363094361
"1552508_at"	6.150587756	6.171789063	6.042662259	5.985880126	5.995553549	7.23692362	6.090412563	5.929146544	6.867639861	5.733907354	6.773050318	6.693299696	5.598899078	6.14691895	6.171789063	6.038236354	6.467800817	6.291704654	6.377721832	6.787021164	6.908092994	7.192991283	7.33785579	7.078754095	6.217452876	6.677848345	6.23395737	7.163764208	7.180210508	6.508599966	6.485252682	6.924220865	6.673782183	6.319606043	7.131792142	7.501970621	6.805064145	7.069452838	6.867612121	6.682232006	6.815333615	7.205068131	6.4231687	7.115089719	7.391823631	7.119673066	6.863369158	7.193189609	6.96336614	7.344955121	6.825705365	7.308442921	7.209524341	7.147883773	6.861362443	6.770181073	6.802000712	6.761676188	7.575003967	7.35224881	6.424598511	6.445131932	6.730115078	6.494764483	6.970914961	6.641353526	6.598318433	6.726026817	7.110983613	6.74430166	6.760882373	6.475129287
"1552509_a_at"	5.543995888	5.690704958	6.07360439	5.531802658	5.749716296	6.455582131	5.697753312	5.556125117	6.307373244	5.525743846	6.757015349	6.627729148	5.124136517	5.528807421	5.728068572	5.908512552	5.943458557	6.011105335	5.891179815	5.86012578	6.00654226	5.814913609	5.911859779	6.22979448	5.340965399	5.824283284	5.636049875	5.794014574	6.580041359	5.668312279	5.710411918	5.66484529	5.578209769	5.311629438	6.55007482	6.425291555	5.725227565	6.130049189	5.930123707	5.783993695	5.812219121	6.18124953	5.823291647	5.689670735	6.234261372	6.328094584	5.730448715	6.175782625	6.211784206	6.476097104	5.99104036	6.737425352	6.607837929	6.737395247	6.349376452	6.483739813	6.29045847	6.433668046	6.864929569	7.13952833	6.070431819	6.588886884	6.490093772	6.4496378	6.85125391	6.346190091	6.406545267	6.359604503	6.557185189	6.298089631	6.423238931	6.231815982
"1552510_at"	9.087877062	9.170605323	9.295728436	9.08269426	9.194865826	9.652137135	9.232422155	9.17709669	9.434856314	9.045423468	9.627077747	9.630247889	8.875520062	8.967843887	9.155701171	9.102360595	9.289470674	9.252546577	9.288025725	10.07983559	9.885980461	9.758986626	9.925265756	9.991304057	9.787212449	9.937322809	9.841194306	9.912016889	10.41162964	10.03400669	9.949250619	9.933215685	10.01707737	9.842424689	10.15643063	10.25206828	9.925748631	9.812372153	9.727768671	9.784339731	9.896628787	10.05331974	9.773869278	9.757929972	9.957674325	9.920444357	9.826319438	9.903334714	9.928379474	10.01537487	9.840021569	10.08495579	10.14142782	9.927586925	9.781193394	9.920517471	9.815557637	9.784114539	10.05305654	9.883863604	9.679982422	9.518947892	9.93776523	9.654887031	10.02646018	9.731659688	9.775021998	9.763544552	9.812354655	9.685928224	9.798985141	9.675161725
"1552511_a_at"	3.960297167	3.91825156	4.139338336	3.973256707	4.128084598	4.294241653	4.080991924	4.020047897	4.295518139	3.947604695	4.349570383	4.417129475	3.999441836	3.954001913	4.058239853	4.043035576	4.161762582	4.058239853	4.015101449	4.280192999	4.221546472	4.465156106	4.42503471	4.234469169	4.31304526	4.32093988	4.316599901	4.222474337	4.517995981	4.256164176	4.302331556	4.321799808	4.253744141	4.239265422	4.35358363	4.868013058	4.439854008	4.530175483	4.418560183	4.310356094	4.36742304	4.49365298	4.495683777	4.454752589	4.527856355	4.550627794	4.432885313	4.485602927	4.592039429	4.749719878	4.512406702	4.758205224	4.481219282	4.562411714	4.529278979	4.396231294	4.331109996	4.494984473	4.768874277	4.74502574	4.405021738	4.463232632	4.459775421	4.383375023	4.61147273	4.496119752	4.445306967	4.601860677	4.340678479	4.330618397	4.47550772	4.488860365
"1552514_at"	4.307522911	4.469793964	4.839105984	4.4545552	4.428991036	5.045109286	4.348133023	4.428313294	4.667241267	4.720250955	4.835185485	5.083803536	4.554448584	4.507859997	4.319230998	4.239380225	4.4545552	4.370590444	4.63181087	4.731440806	4.882702144	4.398452006	4.852918565	4.870464781	4.739572746	4.959763528	4.88161754	4.779104948	5.075646931	4.434848483	4.603026944	4.731196146	4.500181993	4.739572746	5.353909613	5.12840973	4.919593462	4.94456635	4.898365869	5.035457692	4.946471722	4.748076278	4.82200763	5.260880961	4.842172291	4.919838724	4.791929359	4.76326324	5.223734544	5.023053273	4.941225984	5.215895744	5.229078439	5.078912494	4.938512044	4.892069467	5.182584269	5.121378748	5.190094815	5.125451247	4.963011468	4.883324539	5.079253983	4.933932145	5.385328126	4.690548472	4.9981338	5.131323732	5.074384012	4.863177329	4.79262078	4.49628196
"1552515_at"	5.468760219	5.545707564	5.783349664	5.534507453	5.464722465	6.04973103	5.430400051	5.571090536	5.968381677	5.483047782	5.999343445	5.874130482	5.571090536	5.571090536	5.560998646	5.528962513	5.496965543	5.507577291	5.441353577	5.929222884	5.979866689	5.748562681	6.066624962	6.243496531	5.988205149	6.01761927	5.900853432	5.829007876	6.145160119	5.977226674	5.904679762	6.027126881	6.170321972	5.913767847	5.964817626	6.247309687	5.773379661	5.766385225	5.776195941	5.853279684	5.623992125	5.89997644	5.633676209	5.835936696	5.690894884	5.740823381	5.984478542	5.69374858	5.798040549	5.701107144	5.687155153	5.775318557	5.800804318	5.656945466	5.66615591	5.941576834	5.659038315	5.698650764	5.923576078	5.686556246	5.790908375	5.542656192	5.835894593	5.742648873	6.225613332	5.619998375	5.80054409	5.921183573	5.876013486	5.790908375	5.851724932	5.790908375
"1552516_a_at"	5.993426545	6.620834145	6.239216631	6.261963144	6.268568657	6.452960701	6.344172057	6.356498927	6.489223669	7.725525042	6.988028401	6.49653465	6.878652751	6.213632053	6.016647034	6.214426321	6.262033447	6.031255251	6.143799921	7.263529863	6.693060483	6.693060483	6.648848945	6.627732991	7.981520644	7.331544263	8.444968757	8.226086091	7.659806292	7.123518398	8.291152732	7.6912122	7.84772402	8.253867725	7.573556219	7.626932889	7.823902596	7.618028346	7.991310252	8.014906789	7.670001107	7.345222861	7.655621409	7.305116763	7.934515369	7.626411287	8.005032768	7.472319726	7.380293708	7.761406647	8.310247306	8.400678699	8.351676418	7.38318211	7.583006585	8.162743981	7.48946359	7.869234508	7.354115689	7.222766705	8.126406761	7.848034564	8.43565607	7.663897195	7.04237399	6.764149855	8.343032773	8.162656147	7.730002493	7.957121241	8.108905445	7.237455326
"1552518_s_at"	4.26844856	4.385747326	4.418774653	4.463620875	4.467549454	4.418111411	4.311610306	4.444560515	4.263533032	4.368613076	4.611619863	4.358499671	4.371270484	4.484225031	4.525747955	4.519197427	4.334375407	4.376319654	4.337414077	4.505020467	4.741320123	4.521605217	4.456233863	4.483460102	4.503694002	4.736269847	4.428319839	4.543822061	4.574186472	4.51483664	4.659065205	4.59266792	4.589182745	4.529102531	4.520448034	4.534134277	4.943692049	4.732339085	4.744473525	4.788758696	4.684416757	4.916392602	4.639343662	4.694416078	4.606230654	4.517459209	4.639725925	4.70454757	4.553809933	4.783250783	4.815110412	4.581976982	4.619464168	4.660979354	4.531546371	4.565517612	4.753598938	4.623508138	4.81390074	4.88344088	4.727414515	4.978041326	4.670101139	4.586617852	4.660979354	4.660979354	4.654500661	4.501364865	4.498558839	4.723672502	4.69234893	4.8017244
"1552519_at"	9.06561998	8.486763691	8.495107938	8.284157027	8.419626557	8.403890006	8.555945786	8.258120646	8.27409946	8.736111855	8.165700766	7.927988227	8.175701998	8.765091003	8.789456196	9.043717095	8.362146025	8.740283245	8.541749853	9.124960138	8.937487463	8.92726365	9.025742178	8.99035801	9.464836694	8.345692849	9.163368864	8.820374605	8.98066247	8.74225175	8.997829147	9.296770094	9.162098755	9.392480134	8.366732014	8.481373117	9.201405665	8.88294984	9.174496187	9.055938632	9.09877707	8.884611176	9.483053232	9.564289557	8.200333931	8.618922152	9.310458119	8.35897985	10.23942375	9.858885311	10.52056333	9.044046717	10.33859726	9.657038643	10.27839565	10.26674821	9.359556872	8.725541599	8.801455829	9.016507093	10.47944805	8.959486777	10.18675053	10.83444043	8.613365071	8.956948867	10.23270351	10.41072039	8.761080702	8.992164437	9.094811702	8.721641248
"1552520_at"	6.362912021	7.179412341	6.05967816	6.43788678	6.416646671	6.300294252	6.378177916	6.315912078	6.416430225	7.442648422	6.431326427	6.54986575	6.704040426	6.789905507	5.981014304	6.604194558	6.31630849	5.971205402	6.536218749	7.586888892	6.696110491	6.639169396	6.891841252	6.707328791	7.625375551	7.497072997	7.707000516	7.155468234	7.491988398	7.533529624	7.307704448	7.432220089	7.544969842	7.405332254	7.299502042	7.52905479	7.846873274	7.416235309	8.066277538	7.799960991	7.597439838	7.404970456	7.598832261	7.795582277	7.524898548	7.233137439	7.659103756	7.385801041	7.528408817	7.632886869	7.758689034	7.443146709	7.488887218	7.45660961	7.297712437	7.352945065	7.087086068	7.772477727	7.175387908	7.556481684	7.397984224	7.468102362	7.517759398	7.557561541	7.400238103	7.336223173	7.522698154	7.531822402	7.236506468	7.63394809	7.427328354	6.978646874
"1552521_a_at"	5.460627371	6.126216801	5.32643782	5.5996819	5.364302928	5.286316947	5.282741455	5.222188976	5.233264029	6.59500519	5.258347204	5.276999855	5.989811331	5.320936429	4.838827523	5.839838687	4.983528981	4.823117054	5.426901252	6.224721706	5.363353249	5.494613626	6.388195915	5.90963455	6.30780152	6.081631597	6.347329252	5.601376974	5.844540946	6.035895193	5.831786991	6.307693219	6.341886949	6.042289002	5.356962043	5.238130856	5.743564988	5.426926358	5.591243671	5.801567421	5.633582198	5.564119236	6.129609304	6.544396827	5.490801372	5.384308323	5.754998935	5.303121771	5.323209403	5.398726107	5.46590027	5.606229457	5.67580287	5.716173734	5.631954925	5.50893621	5.659196149	6.145998806	5.550780721	5.66317778	5.665309018	5.746932084	5.642446014	5.696043253	5.290756601	5.574035674	5.825201007	5.804116088	5.444272304	5.850941902	5.666343695	5.506636394
"1552522_at"	3.945463533	4.056703509	4.246503324	3.891296664	3.998517768	4.41311079	4.091015429	3.89369781	4.221434967	3.951382032	4.494629287	4.784946825	3.954215396	3.925786694	4.082596017	3.957466853	4.280159383	4.282469468	4.329437347	4.558382084	4.505858417	4.702196869	4.596212178	4.702370167	4.458076459	4.951672314	4.551358914	4.719906404	4.755712553	4.265013262	4.553847319	4.394735428	4.357081578	4.541228438	5.025592064	4.92145099	4.724768821	5.178198021	4.796281918	4.685051002	5.032611976	5.123932711	4.649859505	4.571468164	5.080944086	5.233954582	4.713799675	5.068660417	5.167144885	5.238179627	4.990921867	4.877261565	4.947567444	4.880610606	4.774387722	4.723409074	4.914480129	4.907399237	5.363909173	5.387585547	4.637293328	4.841400903	4.770863696	4.734766431	5.240127695	4.63270803	4.751579604	4.55797918	4.78389298	4.833232904	4.7463261	4.478881519
"1552523_a_at"	4.395234778	4.329632843	4.501542099	4.356311066	4.439279304	4.695230309	4.391382074	4.297861081	4.389410746	4.605542073	4.409645375	4.612062408	4.482719329	4.312126652	4.416462001	4.404686161	4.368261179	4.321275746	4.615741542	5.293984746	5.331737421	5.195733707	5.154491913	5.240414235	5.247147486	5.332257285	5.172087092	5.223993974	5.409298211	5.22751504	5.562765383	5.24243418	5.120656996	5.319127201	5.260946013	5.627520518	5.587951199	5.723785824	5.478715554	5.38655702	5.441757576	5.498834033	5.327423994	5.237128447	5.473029521	5.438695549	5.55116697	5.701684662	5.545501076	5.344887668	5.490369104	5.446273646	5.237642037	5.182544035	5.311334726	5.225583272	5.077461541	5.36340322	5.586645022	5.41658076	5.346001479	5.293086309	5.28929912	5.176607601	5.470526143	5.28929912	5.10040611	5.324988237	5.316695723	5.012093303	5.25569979	5.438013015
"1552524_at"	6.92039097	6.920888358	7.339659188	6.777101646	7.114777982	7.761469077	7.016598694	6.866223031	7.547286613	6.495723748	7.934835516	7.925526657	6.947212672	6.889961232	7.073087624	6.841213548	7.404016961	7.245192438	7.403587215	7.691158137	7.63445069	7.269348101	7.622963736	7.928511308	7.536822823	7.55203765	7.615948483	7.83218104	8.364896093	7.498501009	7.618995055	7.50097556	7.638408661	7.576598231	8.189883849	8.30290045	7.385113109	7.646786949	7.405234853	7.349000145	7.476952119	7.817404523	7.212098557	7.187347567	7.786265741	7.583862389	7.543641435	7.56521605	7.96651072	7.911420932	7.449972959	8.213945788	8.208713376	7.883379443	7.815081007	7.87789224	7.712259788	7.603738016	8.24347586	8.29565363	7.506830644	7.558057067	7.849774852	7.600884036	8.148880921	7.515681017	7.560955066	7.667661846	7.746706647	7.535087865	7.602269235	7.318783866
"1552526_at"	5.711860865	5.745571421	6.172813939	5.53610797	5.8424236	6.774985129	6.073175101	5.64362092	6.52509084	5.760187535	7.178800313	6.88232135	5.724119564	5.70920203	5.911105371	5.809685869	6.290360028	6.180358544	6.083202254	6.170284931	6.601893607	6.60129646	6.269938303	6.364340258	5.941018418	6.620475955	5.826101223	6.187807422	6.618314761	6.26422562	6.315044678	6.199312545	6.078526085	5.881507241	6.888667171	6.983866135	6.398700008	6.71651399	6.778109238	6.522345367	6.429134882	6.766017891	6.411298486	6.553563462	6.786389942	6.655589474	6.533831485	6.78400949	6.916522702	6.811164879	6.598407605	6.655773936	6.536962957	6.602338631	6.439598143	6.2989957	6.324192536	6.493067743	7.235987302	7.030016012	6.178994742	6.143701909	6.281627276	6.226513334	7.025727001	6.317748151	6.178994742	6.162680914	6.443604747	6.240382318	6.452355822	6.411184564
"1552528_at"	6.977634602	7.049796214	6.963058687	6.836728871	7.037167599	7.069942619	7.142500452	6.817549062	7.115960385	6.583179773	7.134056463	7.314624312	6.92342008	6.934274964	6.968967405	6.783386852	7.111721701	7.133097336	7.058838934	7.877188015	7.601476773	7.648802257	7.503797701	7.591815213	7.858358275	7.606422097	7.777848876	7.569745535	7.986733449	7.807130933	7.803491824	7.803505851	7.879714918	7.786262277	8.127309944	8.17006743	7.768009703	8.189042335	7.876525622	7.7072734	7.910640884	7.968988677	7.930360558	7.856039428	8.034564186	8.075129219	8.034149428	8.165305513	8.171332797	8.020783814	8.012920327	8.36661236	8.534821635	8.198347471	8.19201867	8.286795562	8.144367025	8.219892127	8.894576763	8.251608145	7.946489224	8.244467883	8.281014595	8.062822421	8.672591932	8.177617357	8.049938666	8.133783053	7.905459422	8.050958396	8.161036863	8.035617232
"1552531_a_at"	5.71575152	5.672422846	6.35369466	5.552309992	5.683693321	6.720470819	5.843881868	5.471293145	6.37952679	5.56803328	6.645536341	6.676129544	5.542067896	5.329125054	5.804541051	5.489675204	5.956051681	6.086226488	5.990875456	5.444023717	5.600765266	5.485063323	5.59764133	5.897485314	5.222021516	5.532793205	5.361999781	5.480887136	6.193010649	5.587206139	5.39889517	5.539090848	5.536743272	4.955080069	6.261229038	6.149573091	5.008748873	5.326090982	5.123762313	5.197737608	5.222327837	5.593684698	5.371783457	5.527729282	5.691409017	5.703837789	5.378698722	5.726345002	5.723398115	5.940067147	5.433108826	6.378497468	6.209164026	5.859939337	5.886754341	5.595192534	5.500086664	5.70354601	6.764949877	6.543829365	5.319704887	5.675179584	5.751536419	5.6366317	6.39239533	5.593988831	5.500149548	5.731695216	5.637995937	5.390199372	5.731695216	5.626308097
"1552532_a_at"	4.084981587	3.935185887	4.01144572	4.020081921	3.954215396	4.229328934	4.01144572	3.962061875	4.199245731	3.854839545	4.328057144	4.032672565	3.96521684	3.897948741	4.01144572	3.920384918	4.01144572	4.066538114	4.061111206	4.190106661	4.419624296	4.375297973	4.197423346	4.217927564	4.212016427	4.274716512	4.236375028	4.155105875	4.300661287	4.269458132	4.224345091	4.182164847	4.25511574	4.43409689	4.416537146	4.579555506	4.410161729	4.351795488	4.407675113	4.322069163	4.329792036	4.439246495	4.373572073	4.29476972	4.410506052	4.384574863	4.373087287	4.365354329	4.417323544	4.387117577	4.202176605	4.547784384	4.556203461	4.349015158	4.423153828	4.388530809	4.382285035	4.510488581	4.591938203	4.551553493	4.459048206	4.508714496	4.500513413	4.286496292	4.52420268	4.210338038	4.357102449	4.432705596	4.425468722	4.435734325	4.404486752	4.432705596
"1552535_at"	6.782042641	6.901070849	6.981925779	6.871931196	6.924520657	7.169484011	6.838471623	6.634089529	7.171028876	6.676215202	7.34810551	7.276588886	6.597046497	6.626823787	6.85412472	6.797604974	7.137428092	6.855923989	7.254091771	7.448140601	7.531450355	7.519481978	7.541273671	7.428758415	7.39857158	7.615627096	7.413952454	7.464503264	7.629312982	7.481093917	7.462289528	7.478286664	7.575952118	7.379095431	7.667105409	7.886497838	7.461029567	7.507078571	7.532314441	7.362282255	7.414930433	7.46994946	7.402642889	7.464395303	7.538282769	7.435300688	7.304656424	7.716272069	7.672632318	7.50505988	7.372624842	7.811842054	7.707285083	7.726326558	7.78486156	7.849849095	7.687770358	7.773366937	8.38897953	7.688411594	7.587805693	7.578987975	7.653116949	7.507874641	7.820752738	7.601681223	7.781470807	7.405839816	7.687770358	7.517929627	7.635512994	7.547692142
"1552536_at"	7.307520269	6.878485365	7.762355342	7.719083458	7.307520269	7.939326415	7.677480902	6.988033023	7.110722858	7.114997045	7.110448653	6.99519948	6.597816762	6.797210979	7.900889727	7.228700518	6.791071343	8.033252037	7.751837175	6.586645273	7.937782023	8.286656353	8.359725724	8.307600768	6.729878101	6.979085705	6.753633916	7.165402403	7.201353558	7.076655311	6.615574715	6.524235329	7.283768443	7.387555955	8.119640774	7.598800291	6.712580392	7.348462431	7.060274235	7.028898271	7.33698211	7.613618907	6.840170508	7.305657007	7.457342537	7.693295927	7.057003295	8.03389644	7.05666239	6.990432891	6.849637393	7.561275916	7.109010914	7.597614484	7.154497568	7.024908855	7.543143079	7.554011055	7.602353973	7.724211124	7.096255878	7.350790839	7.23390068	6.784564644	7.576063219	7.813988616	7.300600845	6.74408581	7.780852751	7.562029096	7.705050411	7.994264165
"1552538_a_at"	6.902207462	6.65051849	6.742258951	6.641175902	6.701855362	6.32778955	6.6090541	6.55358754	5.551563325	6.827301552	6.606266217	5.823222102	7.546661228	6.658574622	6.706534301	6.810328282	6.435775072	6.721993262	6.299537777	6.028310442	7.50920016	7.466836557	6.963919427	7.398178897	5.707462551	6.296988769	5.766972107	6.129505463	5.777922497	5.737925081	5.886290084	6.178004779	5.728079057	6.039752344	6.352687316	5.443302227	6.003296806	6.021952701	5.835570981	5.937195097	5.679289239	6.080799129	5.660403753	6.48943797	5.589443103	5.768470913	5.564246354	5.98641625	5.889077176	5.904690261	5.858372063	6.31297747	5.991692802	6.021621297	6.139354764	6.034808915	6.316506416	6.866032014	6.447387376	6.551609854	6.504638082	6.880482852	6.028645844	6.331797962	6.247828658	6.567303823	6.337760649	6.263847398	6.223412518	6.903355154	6.415821365	6.721137784
"1552540_s_at"	5.731007687	5.505343644	5.795593836	6.260471538	5.983158618	5.601867389	5.571642308	5.520450783	5.13636066	5.821713614	5.82576652	4.976501034	5.576376025	5.694522824	6.148417343	5.754300143	5.715345729	5.885103026	6.147515147	6.524595122	6.735136039	7.10198744	6.743373403	6.569236615	6.7425034	6.927086726	6.476126941	6.404574879	6.419751248	6.270053725	6.722955884	6.408097975	6.347051227	6.351280459	6.797885486	6.439900241	6.61058328	6.789528936	6.809056871	6.852458367	6.529389813	7.081477739	6.531220555	6.435746978	6.566066268	6.733660891	5.985494951	6.698784821	6.997337985	6.588983445	6.614217335	6.162782592	5.842723892	5.908769538	6.128836588	6.174952537	6.071820667	6.213699637	6.989296724	6.597419653	6.549535542	6.724966782	6.147264291	6.00124397	6.086433441	6.225331749	6.213699637	6.280481037	6.036689367	6.563695926	6.195216774	6.57215401
"1552541_at"	6.144152307	6.138269547	6.141070899	5.932950749	6.090496578	6.54219909	6.097700288	6.137021801	6.521600215	5.956525621	6.451485316	6.216532807	6.084820337	5.981734136	6.125214957	6.086628007	6.008164028	6.101272164	6.098976775	6.8709946	6.689440178	6.69090437	6.656711492	6.692515258	7.006657629	6.653727658	6.846229826	6.816866211	7.376763881	7.035670099	7.037035109	6.93865224	6.866214481	7.030174079	7.144257067	7.411444162	7.112133105	7.163409758	7.062958753	7.110373308	6.935091281	7.152220457	7.145945228	7.116203123	7.146858758	7.189542944	7.22617692	7.284587284	7.112341902	7.258955248	7.177622966	6.873412462	6.921045055	6.81054338	6.706141331	6.799390389	6.598550986	6.535934392	6.904518588	6.603658638	6.387187631	6.539813706	6.869782302	6.727505409	7.0250581	6.668451938	6.617559293	6.645496963	6.56203006	6.649338651	6.568148095	6.428127306
"1552542_s_at"	5.136976106	5.364632793	5.68968903	5.366834972	5.04479847	6.251091436	5.434185794	5.689378792	6.94734495	5.28050108	6.542393024	6.522538477	5.247084554	5.416389831	5.607090631	5.17375121	5.607090631	5.826477032	5.469190756	6.117407483	5.841174633	5.678913276	6.024321632	6.3183214	5.745716343	5.908008958	5.78317462	5.854661199	6.24819798	5.81572991	5.896385755	5.647220469	5.840150626	5.759167213	6.526696273	6.572237777	5.443902127	5.794072582	5.541045448	5.237430404	5.633710054	5.981555771	5.570615046	5.559408604	6.289734033	6.246789192	5.670227529	5.968489125	6.245416901	6.287212133	5.692081394	6.342004007	6.222515953	6.029714831	6.078489997	5.843146427	5.762538734	5.809264064	6.173665742	6.306678598	5.516124164	5.761476351	5.955961306	5.764364398	6.594988279	5.97052001	5.75933378	5.829039404	5.974376071	6.058782057	5.933323008	5.825352247
"1552543_a_at"	6.010262409	6.451485316	6.965544405	6.107718208	6.280096268	7.600199711	6.41522116	6.102173369	7.251361853	5.860164636	7.961350944	7.741549743	5.843819354	6.046854899	6.483748652	6.225874572	7.080753263	6.66843357	6.689599335	6.733564565	6.943366401	6.782617531	7.300898889	7.368539301	6.556019486	6.755988124	6.731434641	6.780980089	7.819818767	6.751292441	6.649692461	6.898191945	6.91200199	6.431631415	8.000310243	7.65845195	6.349896629	6.99253852	6.68160822	6.197925699	7.018189695	6.931455737	6.56948428	6.535767999	7.256644746	7.383167275	6.668463877	7.22689645	7.176926989	7.366386054	7.044530676	7.856159325	7.71114875	7.640494981	7.698086798	7.48272282	7.310695945	7.221355455	8.271006465	8.133174485	6.720585125	7.074057262	7.45834741	6.965223551	8.091288958	7.4040587	7.1397592	7.402726999	7.566237653	7.302003871	7.327166673	6.904892674
"1552544_at"	5.829813166	5.831250967	6.179256389	5.645743714	5.849293431	6.685871219	5.935309456	5.837335462	6.401108361	6.000517163	6.79384619	6.740164579	5.938865136	5.825097298	5.725989089	5.850476529	6.152871099	6.045209833	6.086680894	6.153725279	6.270607185	5.943755421	6.175336347	6.254648145	5.975089113	6.114248902	6.06843664	6.130662107	6.582281856	6.182276787	6.12852781	6.047711159	6.179751882	5.966269358	6.60136346	7.116596587	6.422955141	6.72609006	6.49211674	6.338491878	6.37621338	6.579513018	6.404755771	6.422425152	6.563164806	6.75673657	6.591100355	6.447603033	6.615593698	6.826138975	6.396512925	6.893885505	6.634216983	6.653961232	6.648590604	6.584241331	6.378239823	6.262659535	6.784420472	6.918938005	6.078816829	6.291511292	6.521763554	6.164847378	6.92808807	6.584698754	6.408135187	6.376862981	6.428908579	6.466560797	6.434787102	6.08450998
"1552546_a_at"	4.88195982	4.96653988	5.003155395	4.772932337	4.933396191	5.45781756	5.091777689	4.928851645	5.024657872	5.225836082	5.269266768	5.483698825	4.655081711	4.591089904	4.937271094	4.854947192	5.125005054	5.076510121	5.078652775	5.569965698	5.39576255	5.171823144	5.820556335	5.260229789	5.674488115	5.892618464	5.683363019	5.772661647	5.815227015	5.411930191	5.976826459	5.609114494	6.009497837	5.396147318	6.245185411	6.440873914	5.908672577	5.885157622	5.834561554	5.582536689	5.762238688	5.584107828	5.530777865	5.294078781	5.934162143	6.031449892	5.654438869	5.631967001	5.798583224	6.082037109	5.71502363	6.083946772	5.966907566	5.592070792	5.742031263	5.677597756	6.11047666	5.461251246	6.268272098	6.312065531	5.68866468	6.191826983	5.673695516	5.689788499	6.217121837	5.542708625	5.796045291	5.610537281	5.535126236	5.733778169	5.519882497	5.282157499
"1552548_at"	5.060972437	5.086088265	5.567826982	4.649976024	5.128255474	6.55964867	5.168670309	4.736704092	6.066247943	4.66141466	6.749608683	6.53012472	4.727188933	4.904125796	5.010202474	4.913054076	5.698674581	5.41568841	5.507394772	5.719115032	5.732378593	5.551925946	5.682355801	5.92107037	5.534213936	5.486731364	5.442985799	5.674948477	6.515045485	5.823832646	5.803827253	5.67190372	5.554183355	5.480728181	6.970704627	6.501209992	5.372326461	5.940481153	5.588531483	5.294426128	5.74032546	5.937011995	5.716340747	5.578910943	6.207946089	6.759062083	5.345809062	6.131445818	6.28265098	6.503997751	5.888736954	6.835371326	6.670934257	6.450263972	6.280911031	6.037988031	5.990588148	5.939410754	6.967842686	6.693130566	5.399691304	5.978035525	6.134644073	5.7798385	7.265554606	5.979211598	5.762659802	5.747413954	5.856830237	5.871257391	5.788328163	5.423204574
"1552549_a_at"	6.934914995	6.808292917	7.192189825	6.785679608	6.873018478	7.308716954	6.86233823	6.534227508	7.177866196	6.476817291	7.454679311	7.516172218	6.710458545	6.451660982	6.873018478	6.818373047	6.815786147	6.955493263	7.141832387	7.642949979	7.808703585	7.519018866	7.250399614	7.46168619	7.333325423	7.725359424	7.452428819	7.513888847	7.925466423	7.459229445	7.366417796	7.340852125	7.475252106	7.512793855	8.091007928	8.355799408	7.225507519	7.749078181	7.746457433	7.4078424	7.44147309	7.780003496	7.382234089	7.143397456	7.690827525	7.917088106	7.373254286	7.706686533	7.926664074	7.955615049	7.432166697	7.708348892	7.719342973	7.482933371	7.420910599	7.321489774	7.357256079	7.364507985	8.017857282	7.835489397	7.087991962	7.419424745	7.149218072	7.325711449	7.6778891	7.364507985	7.12611724	7.19612746	6.963219403	7.176379611	7.364507985	7.040383848
"1552552_s_at"	4.915987487	4.950747863	5.309871769	4.891803951	5.01504663	5.342105255	4.767790373	4.775235058	5.08465295	4.786370042	5.418924989	5.433482282	4.888582733	5.022280278	5.008405381	4.922010244	5.091761878	5.211937329	5.322779159	5.331601236	5.483163182	5.387693472	5.524009303	5.388045002	5.364485266	5.523412464	5.449359208	5.392048636	5.614540253	5.360597846	5.235955278	5.374426277	5.350282297	5.137765689	5.622118914	6.116543126	5.681200499	6.170345234	5.821300324	5.722407195	5.532529219	6.001290183	5.354397235	5.475315097	5.880945252	5.863650254	5.526342836	6.013323953	5.92665347	5.915605269	5.835106037	5.659973505	5.559017287	5.615166301	5.445824899	5.48081327	5.433238813	5.52646662	6.145607867	6.51987787	5.273472758	5.496079158	5.362817072	5.33757361	5.906005715	5.441124419	5.333217468	5.359089612	5.357514514	5.488082858	5.443830053	5.48081327
"1552553_a_at"	5.42286585	4.95770096	5.394726529	5.495110834	5.036893295	5.721047549	5.204244401	5.622303366	5.374895665	5.199849244	5.821135301	5.546966485	6.006463508	5.310195193	5.376694296	5.144877201	5.312907864	5.207754784	5.306645562	5.393800635	5.689099213	5.712387608	5.636046562	7.120198573	5.354234225	5.299703813	5.228640325	5.857930864	5.541812334	5.55729946	5.435626295	5.634652213	5.094940708	5.246264482	5.859419597	6.104767973	5.493838823	5.309924853	5.135178735	5.213891277	5.036642306	5.17205131	5.245216978	5.475650842	5.324117465	5.601234386	5.233384325	5.49445905	5.694817377	5.536858908	5.297387022	5.569272932	5.510010483	5.785857162	5.600523304	5.592509293	5.440062927	5.499199628	6.091499872	5.715451878	6.029402541	5.79059103	5.524435618	5.166068912	5.850291397	5.426065059	5.514097871	5.394492081	5.514010762	5.405307656	5.710485822	5.977923747
"1552554_a_at"	4.631602666	4.594878972	4.906729976	4.647177413	4.606871652	4.898661229	4.616190779	4.443680241	4.737102724	4.542555163	4.992130044	4.67338437	4.502136789	4.59018947	4.577099157	4.453216921	4.639599125	4.748127521	4.864538603	4.78924627	4.856873286	4.773751751	4.761346462	4.938434281	4.709086715	4.817920373	4.747569958	4.830544589	4.91502228	4.72892765	4.644562363	4.623562731	4.753753758	4.726581859	5.181691549	5.265701578	5.022579629	5.15932974	5.154285757	5.020105806	5.062648122	5.296256148	5.043909448	5.173577712	5.250161187	5.515617122	5.106005501	5.131917454	5.307099769	5.14076283	5.202094521	5.308604254	5.162353094	5.307014185	5.103378181	5.060393846	5.11566296	5.195133459	5.596420887	5.68023574	5.12404952	5.173020163	5.124210494	5.123075798	5.414770238	5.162163717	5.066028168	5.047815811	5.138784587	5.133805753	5.178564744	4.996254468
"1552555_at"	6.830982128	7.033009085	7.232869031	6.729448144	6.750754019	7.359756715	6.933120589	7.085270092	7.24451464	6.650675297	7.946119492	7.722772074	6.798561	6.860397744	6.901084819	6.795896994	6.987664374	7.065283604	6.819962928	7.923047281	8.073977415	7.86756033	7.893547755	7.782047838	8.016403563	7.937405072	8.061335347	7.746296406	8.351550792	8.086748648	7.926659553	8.06466464	7.886394128	7.679491865	8.372488923	8.114856951	7.928805782	7.770602939	7.769997664	7.789688334	7.808421831	7.81275129	8.123596016	7.77791526	8.051064305	7.921634298	7.78881505	7.886894652	8.139330859	8.206374002	8.144186563	8.255540949	8.247217923	8.041880641	8.383594607	8.310788329	8.041880641	7.84806903	8.660479394	8.465344882	8.139386703	7.835609418	8.301482929	7.6701623	8.482173918	8.149790301	8.148362295	8.218204132	8.082043329	7.940974264	7.984072832	7.767878311
"1552557_a_at"	4.567378832	4.581317189	4.673707305	4.412101758	4.693091934	4.767214597	4.506367829	4.901636307	4.882535332	4.790165222	4.645595593	4.700581594	4.898382176	4.632846617	4.673482175	4.60699183	4.448229879	4.619032545	4.507176784	5.429249964	4.903064875	4.885537314	5.551354924	5.291138179	5.10271659	4.912573382	5.210300616	5.012424869	5.149790148	5.136241838	5.234003432	5.225600073	4.830275976	5.159136301	4.962217016	5.201299675	5.353779422	5.327924259	5.457894193	5.567100623	5.285856662	5.314420478	5.502238991	5.338871032	5.078592319	5.193396802	5.288229784	5.152483175	5.270656012	5.274052837	5.301147116	5.160302829	5.081871261	5.081810804	5.107411004	5.235396594	5.157867989	5.070114392	5.082679829	5.240304792	5.26783607	5.157867989	5.228520322	5.247435761	5.256266536	5.157867989	5.215868347	5.157087044	4.991781382	5.260243753	5.092661672	5.105006165
"1552558_a_at"	6.941197955	6.890768949	6.985316052	6.850562278	7.049912091	7.288858704	6.916143675	6.814639313	7.045054781	6.555000783	7.274605202	7.139479857	6.903486502	6.762437832	7.09276213	6.851913664	7.090623311	7.061300758	7.282753528	7.157543066	7.354354436	7.606900262	7.37074362	7.463494493	7.472334527	7.83765438	7.546563951	7.756253733	7.585410732	7.424725953	7.53624163	7.332789616	7.525543689	7.330617896	8.266459186	8.227884592	7.616079626	7.926562832	7.773297825	7.640892355	7.778161999	7.982881801	7.550515886	7.545060169	7.97160153	7.938226591	7.540267193	7.916708904	7.817275783	7.879001342	7.687082697	7.940078357	7.712485013	7.639113645	7.558960688	7.633982715	7.833709419	7.535013956	8.242944131	7.93306486	7.683830619	7.694435602	7.38574546	7.363621304	7.70207505	7.629654886	7.607310328	7.63483951	7.478003587	7.491789893	7.632339271	7.527754908
"1552559_a_at"	7.79437437	8.074643175	8.904786506	7.78963292	8.122415666	9.387322496	7.981227063	7.882200574	9.260712348	7.607320876	9.681879524	9.672497876	7.655946983	7.770459396	8.261159789	7.876243313	8.688705178	8.40443544	8.369052202	8.321009687	8.592460851	8.413328472	8.720343847	8.711662842	8.055085084	8.485729207	8.04534382	8.461885814	9.525324762	8.175283539	8.097597379	8.122445011	8.275512056	7.631615533	9.2748146	9.549250583	8.426265373	8.871619566	8.593940555	8.315460851	8.564357832	8.925079897	8.569400607	8.26413507	9.184197161	8.89935901	8.392688615	8.864260353	9.163627211	9.282273255	8.865127845	9.50042392	9.536515479	9.194092016	9.021584409	8.867467421	9.002626841	8.872242659	9.72854657	9.665102695	8.210841746	8.60060683	8.989350742	8.575868809	9.878269025	8.71990287	8.551488222	8.586052644	8.939694178	8.699283511	8.782507261	8.532370829
"1552562_at"	5.761064194	6.08492944	6.003115459	5.679243154	5.609128386	6.321587576	5.800464799	5.74129267	5.814007644	5.702088262	6.511034241	6.405937194	5.800464799	5.681321175	5.617792611	5.767455837	5.800464799	5.811980075	5.906480132	6.279109775	6.117188702	5.979827396	6.449052702	6.285903117	5.773891852	6.079046811	5.908001158	5.974785737	6.204724213	5.98569579	5.841916026	5.86658114	5.984270383	5.891351687	6.479410372	6.955192743	6.48106741	6.445167181	6.664587381	6.344605287	6.621977955	6.707630324	6.329461712	6.46174395	6.492653313	6.411023579	6.355863014	6.364581164	6.68088808	6.567590838	6.594918963	6.452741467	6.572901788	6.418676424	6.318845311	6.430499502	6.306516207	6.364957566	6.386663155	6.896095859	6.30460681	6.26199549	6.562586108	6.317904855	6.864224452	6.545818693	6.402465034	6.177654883	6.61571156	6.595279366	6.470380268	6.129047553
"1552563_a_at"	7.022315849	7.011109372	7.385623176	6.966397768	7.197674466	7.156577639	7.170778118	7.166062952	7.351715137	7.111005925	7.365008776	7.632758754	6.777212731	6.944340767	7.053301834	7.149550895	7.274179824	7.14247756	7.275886632	7.210623559	7.656566164	7.808163097	7.578193779	7.706710826	7.683879153	7.80828335	7.618620446	8.009892196	7.913709076	7.734005896	7.449625682	7.426413572	8.058188967	7.925167	7.798174219	8.046889343	7.772592392	8.061782023	7.87246326	7.840686128	8.189693827	8.206948473	7.757907959	7.311288587	8.192139	7.958324338	8.059541956	8.305467017	7.808444822	8.007015863	7.991659682	8.458129316	8.105983954	8.177816071	7.858061725	7.78278605	8.385774656	8.119850444	8.210135862	8.462580298	8.002579129	8.177816071	8.208623426	7.752702136	8.261682469	7.989281627	8.080423249	7.89548375	8.646646161	8.363249891	8.416878522	8.494612097
"1552564_at"	5.350295875	5.301056805	5.469062858	5.350295875	5.299255195	6.298240601	5.346475097	5.087193566	5.608577479	5.274330904	6.134920547	5.914670009	5.151246818	5.327025305	5.337890279	5.394259675	5.515364248	5.301056805	5.421156851	5.78316697	5.659459526	6.415632429	5.912290388	5.695327391	5.923730959	5.837358448	5.944013975	5.917401062	6.284909671	5.581564251	5.938067101	5.822064789	6.095966436	6.203617917	6.205513985	6.535478243	6.146060263	6.386519957	6.342915967	6.320393001	6.342011761	6.416326118	5.868667119	6.284844165	5.912873338	6.195025157	6.475106742	6.226627909	6.095455392	6.393335356	6.433891164	6.187376717	6.187017775	6.113141615	6.207204457	6.182147167	6.383451203	6.230663994	6.795081314	6.195500005	6.034986503	6.13366425	6.226095928	6.187017775	6.733722151	6.198130965	6.11358821	5.901948347	6.306782773	6.142248268	6.172208938	6.215264576
"1552566_at"	5.020246222	4.964639166	5.041724458	4.619451419	4.997386282	5.131990578	4.721120605	5.162479302	4.973918304	4.894824463	5.288230764	5.048739064	5.323676932	5.190252634	5.14145695	5.037926051	5.017809856	4.904696571	4.913460102	6.030915344	6.054316026	6.01060263	6.233398023	6.156656318	5.732387668	6.209156575	5.927006769	5.843748434	6.536805437	6.022970303	5.868580152	6.071769425	5.918468543	5.631785688	6.633379664	6.212983952	5.625163191	5.865443613	5.591882284	5.706905242	5.536512417	5.782764811	5.692447163	6.789088697	5.879020961	6.205463824	5.73731156	5.740135094	5.905821384	5.875396381	5.710965913	5.907344112	5.905008511	5.595901429	5.639579952	5.548298776	5.561445504	5.729961406	5.990979903	5.91196369	5.377305959	5.830599785	5.483857632	5.492529571	6.359399542	5.790908375	5.691966667	5.484184626	5.568338746	5.649635261	5.651040751	5.601354111
"1552568_at"	5.726422428	5.780657041	5.794566257	5.678399153	5.780657041	6.382811576	5.802539281	5.595931453	5.924362509	5.577485336	6.164845662	6.043241788	5.373573974	5.501211962	5.626300355	5.74183044	5.908595687	5.757102312	6.057659174	6.492660647	6.359699623	6.305613694	6.298661582	6.515902711	6.491349243	6.570690761	6.376870857	6.537873231	6.968721027	6.671998852	6.542044342	6.392653582	6.427737153	6.306509243	6.924220865	7.209165422	6.648510068	6.98125345	6.61658685	6.774104359	6.573983263	6.705551643	6.627878915	6.472911717	6.899957688	6.87715108	6.640689876	6.857204804	6.758879144	6.917760619	6.752426282	7.108206498	7.082955101	6.825234026	6.714412832	6.910052264	6.854130621	6.899180643	7.255662715	7.291237104	6.635680121	6.859004509	6.855971652	6.519689006	7.023696815	6.725318799	6.859004509	6.78283158	6.837845696	6.732932415	6.786104077	6.719633975
"1552569_a_at"	4.884246802	4.993615441	5.230607426	4.951075093	4.975171984	5.490824036	4.81460472	4.884806356	5.607411015	4.921148034	5.049432652	5.447921875	4.872200662	4.644112095	4.901709863	4.715147998	4.969311619	5.043974417	5.110753858	5.579700857	5.647786935	5.258530178	5.544278062	5.567523857	5.219069902	5.591017122	5.401392298	5.405574191	5.719423323	5.551117325	5.497990626	5.852150379	5.317435353	5.425554217	6.208946037	6.02768546	5.235170904	5.433863148	5.589995404	5.410661399	5.434430598	5.665003072	5.366647294	5.531037951	5.668260952	5.382259411	5.536997594	5.247687863	5.615751422	5.451733013	5.401704782	6.164131169	5.702609277	5.824000423	5.785017844	5.711703521	5.600056524	5.631157168	6.071700459	6.10990082	5.707574718	5.554483389	5.66263572	5.597836165	5.928340446	5.653622547	5.648597511	5.457650641	5.416245272	5.565606358	5.46598538	5.66263572
"1552570_at"	5.78878113	5.758449478	6.043729551	5.768522188	5.80066443	6.394598662	5.890359498	5.661832431	6.104615382	5.530563344	6.511098912	6.567899005	5.732177532	5.819501549	5.837684658	5.8550259	5.967307548	5.870371662	6.061301922	6.242203467	6.323649032	6.143746553	6.35327756	6.350895048	6.149106951	6.270968301	6.242503467	6.069349638	6.542077063	6.280366178	6.1599304	6.282045448	6.262708398	6.074357901	6.768646463	6.925292424	6.33787398	6.540142217	6.462026508	6.376801729	6.495446686	6.515523846	6.497964391	6.556145608	6.61642162	6.555342793	6.528552446	6.771298879	6.878324471	6.855362928	6.604428997	7.240938969	7.329120561	7.121196018	7.09069808	7.260421002	7.113121111	6.992262358	7.577795055	7.360476076	6.862879999	6.895520206	7.222756958	6.972597911	7.394637911	7.024142473	6.882991134	6.966828697	7.017102961	6.923817014	7.014375917	6.754791754
"1552572_a_at"	3.767286319	3.929397859	4.059283642	3.854227371	3.804904276	3.987950668	3.734544731	3.764971002	3.854227371	3.824900963	4.097021109	4.467325907	3.896402392	3.7548529	3.802105641	3.824437808	3.843064663	4.037551041	4.037874512	4.059900253	3.949899047	4.04327245	3.955085229	4.200566935	3.977136796	4.115591955	3.900514664	4.013879682	4.166821574	4.05668383	3.993336499	4.0484471	4.003802418	3.923498762	4.543262962	4.344690126	4.198698679	4.29591306	4.363531223	4.098891899	4.223619788	4.288455476	4.080021113	4.214661698	4.122840859	4.35879939	4.202306102	4.282040864	4.103157077	4.250007677	4.145676159	4.349356212	4.224317249	4.324168419	4.176473971	4.177027518	4.138214449	4.253757081	4.405081022	4.450742637	4.13315822	4.250413609	4.264926751	4.185334533	4.391081285	4.174786241	4.181052728	4.324558454	4.384660176	4.293899049	4.253757081	4.295404755
"1552573_s_at"	4.351492581	4.554343332	4.589433213	4.470046682	4.565162956	4.893886622	4.402316765	4.367655598	4.850634089	4.666939531	5.31207903	5.219010933	4.516999717	4.442844062	4.610530323	4.51143067	4.68416312	4.610530323	4.80618215	4.915382108	4.947565338	4.927854243	4.925594026	4.908477933	4.936005277	5.006199332	4.795285575	4.866244354	5.49659525	4.895666576	4.774781807	4.857571279	4.938477591	4.99454841	5.170654761	5.043230729	4.727138472	4.869308531	4.930445498	4.755584687	4.850024052	4.767788551	4.733262899	4.527595178	4.896049933	5.063696828	4.86102895	4.889567979	4.875695519	5.000384077	4.80710607	5.250610296	5.171319638	5.10898803	5.132675457	4.97486036	4.961146872	5.19112233	5.263456334	5.524019372	4.953772767	5.152896841	5.03105094	4.796677397	5.743117001	4.979558922	5.041767977	4.972589316	5.138313276	5.25354668	5.05082241	4.894555079
"1552575_a_at"	5.791294401	6.005228794	6.391902578	5.705015418	6.087505397	6.653542011	5.858914752	5.497109476	6.445414763	5.219742005	6.859340954	6.822441553	5.223682442	5.522988739	5.954741886	5.833743484	6.326946664	6.375732466	6.259892572	6.638224296	6.847643811	6.728800858	6.679121109	6.756354077	6.539577695	6.913665682	6.436109736	6.703932711	7.238550285	6.634927579	6.533400822	6.554477917	6.751795981	6.60539155	7.6525371	7.541155936	6.704960387	6.850034858	6.760488055	6.489974247	6.687200254	6.936175373	6.562118618	6.187564824	6.737377497	6.782286138	6.447335777	7.063081471	8.724420669	8.056049047	9.119042427	7.861889914	8.374416437	8.03897144	8.449115297	8.689388833	8.469355995	6.913641433	7.779256631	7.920113531	9.429067093	7.361533591	8.721641248	8.784801135	7.332306207	7.22252908	8.570395834	8.639096094	7.897161684	7.363230719	7.579502612	7.19366088
"1552576_at"	6.20248164	5.968448841	6.392342139	6.684416388	6.20248164	6.412710359	6.31687082	6.067591513	6.189313889	6.274287226	5.921872871	6.171999797	6.122398873	6.156660462	6.646713544	6.376634385	6.139673964	6.312263601	6.049763374	6.210526576	6.711854635	6.999712252	6.795190806	6.851108387	6.486005333	6.491392815	6.468934308	6.524355764	6.708768564	6.676685722	6.537675075	6.286338033	6.469307102	6.949840994	6.666573612	6.906772605	6.557020266	6.798819976	6.599530839	6.722346774	6.717254704	6.753099631	6.551439887	6.793534432	6.686760715	6.74896062	6.655629951	7.00100628	6.526701298	6.432206104	6.500159916	6.844837361	6.776435025	6.706593765	6.578492389	6.605116093	6.824382608	6.886075653	6.562672598	7.107083523	6.738251186	6.735242787	6.776435025	6.679181175	6.634071314	6.826741721	6.864065783	6.596610976	7.194609641	6.756634463	6.935842947	7.043491965
"1552578_a_at"	4.353093935	4.357897436	4.556979915	4.466272771	4.537025787	5.069809082	4.422483936	4.418176593	4.523308474	4.372094302	4.76941961	4.581174543	4.40145813	4.323636656	4.489809515	4.502672801	4.548208661	4.675575189	4.415771414	4.664294049	4.875090494	4.816661865	4.596378086	4.711560166	4.731202245	4.741703573	4.73249101	4.809044813	4.847573101	4.583641203	4.833572528	4.677748949	4.597225343	4.643098404	5.126406061	4.818018777	4.550813663	4.755621794	4.55612548	4.547052513	4.487736763	4.684653647	4.525390913	4.363232504	4.698796266	4.569065252	4.545789289	4.685616407	4.968806815	4.729992548	4.403629827	5.195919719	5.316597353	5.215871014	5.130364633	5.118392421	5.115807487	5.027544242	5.442928576	5.74586516	4.959452943	5.038152902	5.105349205	5.027523823	5.302473561	4.936074035	5.114746425	5.175086858	5.126502137	5.108242958	5.112511316	5.189901688
"1552579_a_at"	5.766036789	5.925258277	6.026391479	5.722434686	5.510346523	6.314246595	5.931854237	5.720652116	6.642198728	5.57774871	6.310536662	6.665103299	5.813196041	5.588343041	5.975132545	5.937857575	6.063967844	6.02021785	5.926872955	6.734216612	6.704981294	6.455761702	6.549430737	6.778607499	6.463603995	6.769431014	6.484218399	6.49238975	7.250201339	6.755374334	6.77355411	6.49048167	6.592458048	6.211195261	7.441972242	6.992081193	6.555608274	6.38533736	6.757076269	6.864810904	6.369237307	6.592802174	6.645146338	6.585673141	6.747658669	6.489286754	6.585041209	6.585041209	6.629129691	6.942228154	6.476906139	6.883773704	6.984823174	6.754158845	6.775661608	6.467311537	6.244420885	6.491962598	6.688013583	7.014644268	6.493398299	6.34125307	6.665320473	6.441753681	7.030058665	6.255159515	6.539474819	6.694144597	6.855271252	6.21317104	6.654477548	6.419910763
"1552580_at"	4.680469234	4.639004396	4.699987822	4.435665539	4.75100358	5.773864737	4.680875547	4.513180622	4.684293289	4.562311825	5.37065334	4.604646338	4.582989473	4.484035993	4.758983722	4.694229449	4.667941164	4.712465282	4.835339749	5.859109681	5.219333894	5.628749211	5.645261073	5.315964481	5.730481296	5.909286404	5.728517975	5.704718088	5.893060695	5.772825732	5.688950527	5.632409001	5.649693142	5.844371659	6.372886396	5.96559542	5.601205597	6.011828333	5.57760897	5.635818823	5.359473224	5.738168767	5.731940043	5.489340983	6.043841707	5.685334662	5.605173721	5.880749489	5.899788787	5.8110507	5.54951904	6.053862123	5.652732383	5.56031068	5.598698695	5.536840683	5.482162672	5.382893928	6.562135638	5.74586516	5.323786908	5.76686619	5.570605946	5.417122335	5.86021156	5.567596713	5.527253413	5.539439355	5.51300716	5.59022475	5.420343024	5.21542704
"1552582_at"	5.152333636	5.349704127	6.720898303	5.170520135	5.663514826	7.333142212	5.572980705	5.079894548	6.791730786	4.838106022	7.881358298	7.578595733	5.087652589	5.331491432	5.793520519	5.51936238	6.828164529	6.078456519	6.010566652	5.698129622	6.156017603	5.926128427	6.348751473	6.442955172	5.640897881	5.919440634	5.622003666	5.921920673	7.356038416	5.621913201	5.623829562	5.718104198	5.841962999	5.18865089	7.166791182	7.193980375	5.365186747	6.124555173	5.601210603	5.173303452	5.704231308	6.342972005	5.80557459	5.523849654	6.751055393	6.697554439	5.460902989	6.47244534	6.485433818	6.654418448	5.899152901	7.233521827	6.813932365	6.657290296	6.521093716	6.189708704	6.192023873	6.181503881	7.478079009	7.651647169	5.389013954	5.97459475	6.189708704	5.725976351	7.092836927	6.000419998	5.721302753	5.934877878	6.532141513	5.759854395	6.016679561	5.825116762
"1552583_s_at"	6.28144657	6.537963903	6.971318066	6.268568657	6.462017899	7.856043899	6.666489412	6.270745344	7.482187953	6.226060341	7.723333248	7.938271432	6.238193649	6.241231015	6.634075011	6.600386596	6.792562015	6.951039669	6.68270214	7.175703864	7.007908271	6.894767759	6.91608945	7.274093083	6.526820056	6.955885972	6.777224771	6.882410295	7.693834043	6.972313539	6.968128376	6.712758379	6.930917706	6.355869304	7.699204376	7.90561617	6.988271952	7.171392833	7.130485259	6.840330115	7.051568164	7.231724476	7.008671258	6.939076779	7.42665996	7.304541807	7.125039668	7.105036864	7.377437691	7.79951427	6.975841679	7.68985788	7.299321972	7.141538033	7.148753799	7.003743089	7.013258474	6.994501303	7.922997036	7.857549895	6.600534092	6.819209545	7.29080171	6.762387266	7.650817232	6.913472896	7.049752676	6.846600287	7.150803386	6.517919351	6.849523047	6.595517815
"1552584_at"	4.753120159	4.479418689	4.616252886	4.539903214	4.634731364	4.672229727	4.92470893	4.736832202	4.725943136	4.634818938	4.689964758	4.179896337	4.969487415	4.767459227	4.531233608	4.477127604	4.42804677	4.905629121	4.634818938	4.817964947	4.982310681	5.417040979	5.500844731	5.819377522	4.715281372	4.714639661	4.590469926	4.900357224	4.627309686	5.109041739	4.866494981	5.148049157	4.666723642	4.616755399	4.489615932	4.790762505	5.219029862	4.793809541	4.737517768	4.810840934	4.911691549	4.737424776	4.791485374	5.445570949	4.910339846	4.73620588	4.879037862	4.945063437	4.829760789	4.669599297	4.874170133	4.614264307	4.651545813	5.006741537	4.956934203	5.073262399	4.826373699	4.881342807	4.887037131	4.965360694	5.062848633	4.838303224	4.931556352	4.706087016	4.875841683	4.956826038	4.895117075	5.061949735	4.953772767	5.001759885	4.894705372	5.019198843
"1552585_s_at"	6.393052414	6.641926756	6.970352418	6.476866352	6.625356354	7.531901786	6.705040582	6.418319813	7.128791046	6.568342541	7.13812014	7.384093156	6.426046675	6.5324676	6.692565883	6.570511564	6.961203498	7.002561511	6.705040582	6.599738	6.561749502	6.479822379	6.855344939	6.838472926	6.288721791	6.469581858	6.441223495	6.346414441	6.965382676	6.397163865	6.281618607	6.281629236	6.384985998	6.309071243	7.172297212	7.556299059	6.844199991	7.031240225	6.839116247	6.725744592	6.8859942	6.929590357	6.807519346	6.725960167	7.067889668	6.919252616	6.844061982	6.953317131	7.102943712	7.25004371	7.079933682	7.691202352	7.566941009	7.594088214	7.481562386	7.278733589	7.367722534	7.358320966	7.966905642	7.795968733	7.045454264	7.077524132	7.606068321	7.248571433	7.898870806	7.306148741	7.086221946	7.26860062	7.414151619	7.082679988	7.262788338	7.0527274
"1552586_at"	7.336148427	7.330925121	7.46748496	7.142612608	7.626316041	8.330389506	7.466122229	7.25885991	7.808781731	7.084862855	8.670608423	7.93638407	7.087226226	7.416330572	7.50023757	7.21553266	8.122809696	7.924900225	7.72545126	7.905851586	8.073524757	7.91275854	7.981479906	8.111815682	7.829035362	8.204259584	7.877651822	7.967074012	8.351831527	7.734097381	7.917644187	7.835694619	7.927169598	7.602654652	8.695792755	8.849787314	7.810299349	8.120395727	7.970648152	7.807865459	7.828773177	7.999831437	7.770782652	7.679754218	8.290418341	8.155383497	7.831271225	8.238743613	8.141169993	8.252113287	8.045594286	8.393550483	8.295681501	8.146169068	8.024866291	7.780283531	7.941176445	8.037137369	8.892101547	8.844072036	7.459634918	7.84483084	7.916631839	7.786222557	8.575412008	7.907407869	7.543338432	7.672277933	7.875771359	7.870417536	7.916631839	7.552395323
"1552587_at"	5.341990523	5.489379697	6.165892546	5.610632919	5.5114745	6.887230212	5.53571042	5.691020348	6.20248164	4.9547745	7.244278473	6.945498344	5.280366462	5.447603621	6.023180767	5.556360396	6.162024716	5.874886145	6.256362712	6.107794391	6.087408316	6.148614342	6.609799701	6.623678756	5.834968456	6.367317619	5.91701144	6.271612416	7.214269807	6.176303711	5.960930867	5.96141661	6.055223172	5.38164073	7.138242303	7.193591163	6.040859244	6.760087811	6.454110261	6.046577084	6.394979738	6.786537129	6.442466682	5.999944703	6.781598591	6.824228802	6.460524354	6.815678111	7.226531132	7.31504538	6.548549696	6.997144836	6.579662833	6.732036933	6.793038669	6.423796082	6.546574466	6.54207328	7.411445118	7.388970568	6.110317337	6.310929314	6.375615074	6.097050691	7.220810945	6.42873159	6.26648615	6.23995395	6.763617138	6.337283088	6.304944542	6.10357274
"1552588_a_at"	4.26844856	4.319191411	4.785572455	4.40048505	4.521062659	5.227240317	4.511691991	4.265920746	5.069335311	4.270149665	5.457298129	5.307729193	4.405319291	4.537372956	4.502279002	4.378125877	4.732941737	4.775611819	4.663083654	4.724364324	4.700879624	4.665580019	4.782336545	4.652023001	4.399729118	4.884873957	4.614365897	4.57966663	5.052744989	4.762036104	4.488429357	4.506846349	4.488239973	4.385221102	4.899015728	5.198250604	4.596381727	4.954407482	4.748719164	4.615054978	4.798637188	4.934991642	4.679453339	4.824090837	5.026079383	4.931018865	4.791981173	4.701091394	4.953210577	5.119493976	4.744019383	5.332242645	5.036656982	4.97275857	4.997544269	4.858901215	4.899235533	4.859756627	5.343138014	5.249608145	4.568749006	4.748483222	4.919663314	4.822124258	5.354465461	4.899235533	4.687242818	4.737763541	4.978169732	4.900886991	4.658506277	4.515444887
"1552590_a_at"	5.392518263	5.587289334	5.959920903	5.512578664	5.484313992	6.308004001	5.632445149	5.399893942	6.325244991	5.244652407	6.770243022	6.495164177	5.342852885	5.397278635	5.616610386	5.500128169	5.99097371	5.993573889	5.988340821	6.818372411	6.447767853	6.394783656	6.466900666	6.747178395	6.434095996	6.650702258	6.520118869	6.422493756	7.031204054	6.509135711	6.3964023	6.395394701	6.410733923	6.229989858	6.799325155	7.31675359	6.475387915	6.659144502	6.389328544	6.50752982	6.633532838	6.835716123	6.468419329	6.210880074	6.794773906	6.657370999	6.466045397	6.598627264	6.803739694	7.174324158	6.535728327	6.937669141	6.99863156	6.777542863	6.797872185	6.567074181	6.558361476	6.598911803	7.062548589	7.306135102	6.251296806	6.499916111	6.653299782	6.474128181	7.174709213	6.667934513	6.513323801	6.590785064	6.747505973	6.427629488	6.471374843	6.21467936
"1552592_at"	4.032281919	3.990618575	4.233854361	4.063605815	3.985900736	4.438992006	4.063605815	3.932459083	4.213761974	4.063605815	4.298508888	4.391089726	3.778491375	3.793519556	4.063605815	3.981341187	4.054593658	4.191043344	4.065163024	4.186172278	4.170329872	4.20648834	4.304090054	4.246942906	4.146956195	4.234691792	4.265409818	4.133705102	4.30756644	4.234873811	4.170894376	4.224180737	4.161398467	4.059925784	4.577548355	4.636805054	4.263506036	4.480175883	4.484733527	4.579712603	4.361366456	4.376299567	4.396454394	4.336231096	4.485916215	4.426394764	4.295146184	4.430835523	4.424802496	4.522367527	4.429484451	4.406936353	4.538721271	4.532441079	4.500884278	4.358498812	4.277981613	4.258828821	4.457134968	4.580607363	4.244721473	4.316304169	4.316304169	4.274712353	4.556579523	4.19656545	4.344393646	4.280603882	4.323980895	4.29642733	4.24962827	4.220627639
"1552594_at"	7.167498448	6.92301132	7.631712825	6.703755268	7.368605272	8.208916689	7.17578691	6.845424048	7.551021149	6.72036996	8.099189191	7.914406075	6.893846701	7.088393634	7.280192189	7.158443607	7.649649875	7.260821369	7.733610486	7.478934953	7.655765912	7.599018141	7.772314004	7.961355329	7.704691363	7.443371955	7.531256363	7.573360259	8.271113908	7.793023892	7.881290916	7.731037232	7.636250352	7.392958777	8.473935909	8.554785702	7.504139783	7.788204185	7.378128312	7.251410582	7.433993257	7.573398885	7.763988518	7.672507895	8.037997217	8.074580117	7.548471537	8.00556186	8.031119591	8.113517781	7.927418483	8.164550642	8.220324726	8.135706692	7.957039532	7.976027022	7.781975721	7.772477727	8.633155455	8.555762785	7.428148517	7.951432849	7.756059927	7.656370173	8.582864272	7.901777943	7.710463309	7.728494245	7.887338294	7.684278495	7.752224094	7.575748664
"1552596_at"	5.948536103	5.889771488	5.983430305	5.861660481	6.207384932	6.214974372	5.908592684	5.615460127	5.924071993	5.932722369	6.55160302	6.079062781	5.762855859	6.079983256	6.006487571	5.847467062	6.175635062	6.340138549	6.197944936	7.029895343	7.004026864	6.694447	6.662130602	6.938543448	7.098257972	7.039867114	6.903648568	6.977697721	7.269001391	6.917381201	7.101077005	6.980899942	7.069065507	7.071806273	7.537898758	7.579002621	7.050771533	7.123500757	7.057697942	6.987550074	6.882860876	7.149152352	6.887917404	7.060178051	7.273404217	7.594804364	6.958296648	7.062918479	7.33451374	7.111926343	7.081997348	7.176245156	7.238961402	6.851053321	6.915760746	7.021604226	6.806447704	6.891026407	7.106823386	7.131152829	6.751272978	6.860594238	6.85413237	6.869101223	7.171074496	6.818011561	6.848761727	6.842687591	6.871030534	6.820651155	6.929938062	6.915760746
"1552598_at"	6.519662602	6.439983286	7.017577137	6.386588766	6.575850256	7.739238284	6.563641624	6.381824072	7.295765891	6.237262661	8.085225368	7.824210649	6.349541103	6.114928583	6.747134091	6.519250828	6.908373308	6.779018511	6.864337317	6.971512252	7.12957636	6.987628625	7.148740205	7.566147989	6.906597791	6.830539265	6.883418324	7.055962843	7.992502567	6.800653369	6.955674268	6.869557572	6.923591491	6.521170943	7.852522179	7.850449995	6.90192644	7.313563936	6.987987727	6.699189479	7.215051188	7.41057046	6.865047811	6.945183419	7.339314945	7.252395986	7.162990464	7.311744023	7.365942165	7.550399598	7.34390569	7.967853735	8.075503828	7.692637196	7.697939834	7.458427108	7.185323736	7.244984552	8.063309455	8.212978251	6.745664275	7.166613664	7.456298313	7.072812507	8.178632309	7.220545098	7.21332376	7.139722012	7.348603709	7.020795953	7.456298313	6.870222436
"1552599_at"	4.829976823	4.897681887	5.183944708	4.915318044	4.985359865	5.590446024	4.866957465	4.867575219	5.31337416	4.821474361	6.022854385	5.528066104	4.901231433	4.831395827	4.632670732	4.781171744	5.11789743	5.173433166	5.080768494	6.176303711	5.902592688	5.705555726	5.911466641	6.087095285	5.783835643	5.965621475	5.875967322	5.698312972	6.432488787	5.977682323	5.851696498	5.673429405	5.866023926	5.868830637	6.122683835	6.088775274	5.800235177	5.740600808	5.904487786	5.606978277	5.565009526	5.756610058	5.527921513	5.775056604	5.887142361	5.549850849	5.765150216	5.764907636	5.976333421	6.080173478	5.668719012	6.137360176	5.898193206	5.626420068	5.827830722	5.647026275	5.506362149	5.440525722	5.730363985	5.873589313	5.221931681	5.434990808	5.626420068	5.592366922	6.111189565	5.815362063	5.502647273	5.626420068	5.679273829	5.479435474	5.441765487	5.456579501
"1552602_at"	6.941799308	6.948357224	7.622543109	6.69260259	6.987456843	8.205644121	7.106468913	6.740302904	7.313386953	6.824508875	7.740534289	8.369709336	6.924136059	6.667753801	7.005081688	6.785504933	7.305501371	7.231694415	7.246039825	7.451727022	7.312741819	7.26580303	7.4358097	7.507582693	7.137691344	7.367992224	7.220781232	7.312741819	7.774367952	7.329237919	7.331474729	7.32376586	7.210433687	7.038664536	8.213059117	8.549943492	7.253989715	7.814568688	7.319233159	7.192955108	7.408776341	7.602801483	7.382993779	7.196890753	7.890550208	7.798219053	7.440194949	7.760954259	8.00327673	7.908835752	7.505283508	8.141684366	8.121227158	7.750330993	7.915428284	7.750330993	7.472912536	7.562060492	8.592337843	8.226058167	7.405543118	7.717330306	7.820037593	7.523698449	8.29386644	7.682061112	7.394557897	7.570145775	7.775631338	7.442281962	7.633772939	7.544892734
"1552604_at"	5.577526842	5.667375722	5.627299066	5.548850885	5.656217356	5.693107583	5.485967316	5.406403	5.69776726	5.249735008	5.626231275	5.853408481	5.516102523	5.41951672	5.617009747	5.591004404	5.52800012	5.623294893	5.460447339	6.635068769	6.355161136	6.449066484	6.587095392	6.65860941	6.275982228	6.707678573	6.550039323	6.479331252	6.794268746	6.356823519	6.520400892	6.457870155	6.437342589	6.415035934	6.67026315	6.89619162	6.683339461	6.785378893	6.820015953	6.61021435	6.41581459	6.640849792	6.716736752	6.624989034	6.696175063	6.61021435	6.566827548	6.706968216	6.676033234	6.738135349	6.512101016	6.508464122	6.573255592	6.429211573	6.420668905	6.488414997	6.549168979	6.393420103	6.689150938	6.9690874	6.32134667	6.420668905	6.51051411	6.225068504	6.420668905	6.22965725	6.550009546	6.342675966	6.332544269	6.219169352	6.36016746	6.390770178
"1552605_s_at"	5.450189525	5.616356274	5.688181497	5.638244014	5.724700891	5.83452905	5.79112008	5.545829731	5.724700891	5.724700891	6.093706786	5.948286731	5.695312715	5.477349295	5.638990328	5.739992028	5.765816918	5.802451592	5.724700891	5.399712653	5.206518376	5.485063323	5.2279275	5.3697748	5.312977411	5.419711068	5.20260805	5.295094867	5.432923892	5.566670575	5.231419703	5.408522241	5.380789812	5.441355386	5.566435645	5.551163501	5.454237161	5.414958674	5.457197722	5.262224255	5.447063149	5.308874881	5.349626739	5.49222498	5.50268096	5.452334953	5.343892575	5.592405276	5.516086889	5.422321722	5.278061954	6.010733644	5.895622923	5.912733853	5.697805436	5.785910334	5.676031233	5.812607756	6.169575001	6.098027766	5.576839517	5.904753539	5.933195493	5.762550612	5.867669716	6.016721989	5.821666305	5.853101922	5.86601156	5.780415339	5.908094731	5.853101922
"1552607_at"	5.44602058	5.594751399	6.001215117	5.538811682	5.58288198	5.860893038	5.521969226	5.402582779	5.759030303	5.399004726	5.707116435	5.872438447	5.301135041	5.551761616	5.493307545	5.636247295	5.663383518	5.58288198	5.58288198	5.681160079	6.07936337	5.724378544	5.830540208	6.135580393	5.535468497	5.934493913	5.635998723	5.741983567	5.980647981	5.857405284	5.835815789	5.647586741	5.557022631	5.546816681	6.016378373	5.920624704	5.764612901	6.038307387	5.666539262	5.739714636	5.726654788	6.035706708	5.702843013	5.742710166	5.864611018	5.825812622	5.678248778	5.863983253	5.746179111	5.796501822	5.788778654	5.955663082	5.673472045	5.777955215	5.705101663	5.616693485	5.673472045	5.726482758	6.485086905	6.113726438	5.635491469	5.749777394	5.803859801	5.432304178	5.911341026	5.589409948	5.731021128	5.490442665	5.851430255	5.57886897	5.59168815	5.529962163
"1552608_at"	5.728595481	5.739192928	5.862396946	5.723266466	5.741509647	6.06643086	5.805480526	5.668014239	5.937026271	5.562353203	6.020006995	5.828617809	5.691557962	5.682474186	5.790147944	5.771686868	5.865781894	5.934180923	5.927899604	6.551644637	6.384613929	6.466060836	6.748448833	6.397923047	6.485165601	6.74044126	6.448197971	6.387001669	6.565368014	6.584782306	6.500559803	6.519173194	6.401466074	6.388583016	6.597398339	6.456946622	6.001153323	6.243857898	6.203404692	6.21303452	6.14790444	6.269469724	6.279416282	6.233310561	6.303802069	6.407034101	6.338227053	6.254556098	6.19720899	6.420000166	6.161974928	6.420859403	6.412525168	6.582196049	6.333243752	6.391590104	6.190098153	6.409311732	6.817304515	6.528422132	6.140042469	6.347050714	6.459788651	6.391590104	6.607887796	6.069042278	6.377822073	6.276809051	6.460529742	6.428099917	6.401293054	6.429228778
"1552609_s_at"	4.576062122	4.526342603	4.806752038	4.605931296	4.724916681	5.44727648	4.706342728	4.448094275	4.997537387	4.500158318	5.278058992	5.17653116	4.483572317	4.473374512	4.763666845	4.650720972	4.823488324	4.581073089	4.844718015	5.152996461	5.224369666	5.220268093	5.069155885	5.202079588	5.02417898	5.121360715	4.99936576	5.267124262	5.481937698	5.054729975	5.069979378	5.051501158	4.947181895	5.150800744	5.589819357	5.572716382	5.108337106	5.091165601	5.203322011	5.104847971	5.305643667	5.134199964	5.043002088	5.152851169	5.451686167	5.579150089	5.143575808	5.51923424	5.439121687	5.177487443	5.161949331	5.851492251	5.627181842	5.513015409	5.417100147	5.339170672	5.421672557	5.419554161	5.800937352	5.94775143	5.419554161	5.514992831	5.518447625	5.312687584	5.712685063	5.611337028	5.301817067	5.419554161	5.349579584	5.271710188	5.311840217	5.248503707
"1552610_a_at"	6.170262493	6.665584141	6.033920712	6.384249262	5.951181718	5.787457433	6.448993043	6.476417021	6.06171769	6.870438909	5.648497692	5.656702981	7.296383798	6.633288639	5.714258938	6.076050978	5.815305103	5.582486348	5.659935187	7.997365156	6.625404889	7.095468325	7.068271567	7.075039425	8.550567839	7.791960632	8.96546948	8.079811685	7.413869579	7.77728888	8.798456693	8.373783988	8.305486318	8.627010128	6.997283872	7.397961762	8.705384051	7.042396433	8.599621323	8.81604556	8.013272666	6.870290584	7.913401368	8.023154321	7.304366964	7.307982158	8.167763555	7.645401842	7.954300446	8.041228389	8.354214337	7.623918525	7.945134185	7.676797094	7.742983478	8.335981178	7.748892649	7.686204809	6.611485481	7.127985421	8.756049679	7.748892649	8.56789648	7.966797734	6.97151954	6.967450535	8.149649876	8.516416064	7.253176336	7.748892649	7.69304455	8.045441783
"1552611_a_at"	8.893977531	8.641425147	9.147990918	8.073853782	8.169155518	8.707998619	8.653936917	7.902537827	8.051038695	8.338224416	7.785045749	8.356527489	7.643779871	7.725525042	8.580290332	8.267254515	8.53970134	8.376601354	8.555101023	8.93280701	9.052935487	9.220126556	9.587669371	9.883532514	8.789526499	8.75319963	8.696893631	9.176127087	8.796453786	8.849451103	9.08014811	8.869019912	8.849631798	8.77397638	8.606209141	8.854684136	8.238795838	8.793327192	8.543585326	8.254677314	9.786199166	8.975055	8.694039358	8.729024313	9.002956677	9.002821751	8.884229675	9.003923678	8.984534645	8.860220326	8.725987788	8.959290333	9.069535176	9.447852415	9.269375594	8.98545479	8.638482995	8.982959496	9.101341108	9.161930041	8.819022229	8.930831182	8.864234841	8.325966395	8.906941997	8.724347048	8.833431552	8.839553292	8.930831182	9.39385996	8.893585855	8.979083241
"1552612_at"	7.130087503	7.861515533	7.352682086	8.382261104	7.460845929	7.743452307	7.657962311	7.942281904	7.559254545	7.877825016	7.744728149	7.713325492	7.924708235	7.676808415	6.858107109	7.508521279	7.657962311	7.256608364	7.475387653	8.995778051	8.58927575	8.458878899	8.270634285	8.571024557	8.7360214	8.420615834	9.31136896	8.34629358	8.606363439	8.554968171	8.968483348	8.274304345	8.667407643	8.498771274	8.185267907	8.250382921	8.873773386	8.065062155	8.594285445	8.881615419	8.33096179	8.065582767	8.749624766	8.807819778	8.343730103	8.178503148	8.636781546	8.294214734	8.49847445	8.441710463	8.517317698	8.46619423	8.441626219	8.125283638	8.140664874	8.304885959	7.995088347	8.183429997	8.220588994	8.143157444	8.280486569	7.627228548	8.116029837	8.163870751	8.275466908	7.787154529	8.186353983	8.389724626	8.064393275	8.288313779	8.233795675	8.263609727
"1552613_s_at"	4.782852854	5.371461064	4.153513918	4.979099542	4.904188145	4.753332508	4.65697232	4.972897662	4.535603731	4.901602969	4.739329527	4.631746086	5.671888449	5.062305505	4.566610592	4.795255045	4.12308612	4.632526274	4.51676989	7.440195512	5.710994866	5.714428508	5.252084363	5.967357465	7.079322345	6.403706509	8.016582351	6.557449645	6.388226383	6.932047444	7.695221945	6.660636666	6.628336249	7.242032552	6.118431285	5.964809161	7.73992917	6.122865303	7.084564023	7.831997283	6.521894533	5.919192686	7.19199222	7.152797496	6.116838195	6.039832908	7.077880165	6.085945261	6.124104135	6.102045688	7.176596821	5.30098685	5.928215851	5.345099522	6.008983178	6.110504071	5.055888727	5.544346129	5.207118897	4.946057511	6.46809654	5.228779075	5.429851292	5.836174629	5.122592005	5.274373346	5.921644127	6.444006975	5.208053942	5.549442047	5.544346129	6.041634989
"1552615_at"	8.908196554	8.956427303	9.332577873	8.758060255	9.001499719	9.492697095	8.964093188	8.824722007	9.288698699	8.704184389	9.92014721	9.689769573	8.368006252	8.70568362	8.978658404	8.947510739	9.321734996	9.141953307	9.305383792	9.60517375	9.604131175	9.540058481	9.504195902	9.625056822	9.696422153	9.644973845	9.682018851	9.893760061	9.968034307	9.325084694	9.743195266	9.300905552	9.480534661	9.174627254	10.19692866	9.738272212	9.534209229	9.923211075	9.807645046	9.423617871	9.706957388	9.755796509	9.537023176	9.28187037	9.908950242	9.894928174	9.449429043	9.703242339	10.10891444	9.947225247	9.796961711	9.9575021	9.925638897	9.803502615	9.875371275	9.745862145	9.789745165	9.787656208	10.33329161	10.15171137	9.467140852	9.599918076	9.726945672	9.456002154	10.09120429	9.596610558	9.552249873	9.56711365	9.667719713	9.636147821	9.488985124	9.305792601
"1552616_a_at"	5.674392811	5.645257973	6.105399145	5.38955546	5.634882837	6.261837626	5.819637468	5.641139256	5.860588007	5.635846082	6.183527087	5.947005261	5.795434219	5.700468334	5.96986297	5.709828582	5.892957732	6.033276536	5.884681186	6.835135043	6.99863476	6.436324501	6.87125489	6.666308573	6.996381716	6.623443989	7.026485505	6.64835446	7.00634376	6.81212462	6.735014758	6.789243629	6.806838157	6.697387316	7.585558679	7.155912564	5.862885229	6.054707344	6.579691667	6.067047503	6.517406389	6.313061635	5.948826698	6.293671467	6.736675029	6.79628341	6.253998136	6.51556506	6.3345316	6.424439223	6.393721731	6.554105703	6.651458347	6.440672772	6.470591214	6.155095081	6.294002486	6.358206378	6.957227006	6.728140005	6.186367878	6.269645776	6.715708201	6.227396885	7.120685946	6.411917197	6.290727065	6.132449069	6.296993226	6.120131216	6.206045725	6.205542898
"1552617_a_at"	6.496551897	6.901070849	6.078751704	6.730907842	6.639937181	6.225126609	6.563792731	7.426009431	6.717071971	6.73481184	6.636299531	6.468892822	7.409785318	7.14885646	6.472158793	6.98465693	6.356667188	6.41679423	6.368441175	8.175727673	7.363833809	7.312483747	7.237385679	6.979436831	8.326587533	7.868324487	8.626057949	8.20488787	7.548444468	8.509925111	8.495661643	8.680410801	8.134786379	8.387204408	6.889781173	7.115714688	8.581861979	7.198475327	8.225886416	9.117258555	8.023086664	7.239521508	8.111026535	8.181328446	7.03979046	7.144672924	8.111117141	7.249072668	8.12661446	7.945796445	8.491033436	7.169544036	7.599059601	7.303285229	7.735423257	8.277854461	7.380050182	7.085421429	6.836754221	6.800329518	8.331351116	7.133671672	7.768800226	7.9172125	6.827608084	7.005986408	7.965276959	8.362155074	7.103701591	7.163060943	7.075658404	7.187233611
"1552618_at"	8.753348995	8.876503956	8.582709385	8.713234177	8.768335975	9.187204999	8.792208744	9.022556534	8.772478725	8.997754546	8.75531267	8.768335975	9.129401088	8.564028446	8.451192689	8.660409541	8.760570272	8.768335975	8.789737903	9.002623503	8.903283055	8.776460693	8.856043257	8.72886147	8.893677097	8.920861845	9.025521009	8.97240393	9.103473986	8.910049969	9.10433222	9.017034984	8.853868905	9.045530928	8.383969048	9.034442899	9.041922908	8.403270818	8.722560389	8.778702647	8.621824511	8.391164033	8.749305895	9.001286791	8.307028342	8.634232143	8.545407878	8.563099659	8.523370196	8.689028206	8.719579279	8.936006166	9.024807302	8.803413156	8.832702575	8.851352003	8.766512195	8.880320991	8.357099409	8.811820698	8.834445514	8.625111898	8.796771129	8.7137559	8.664677013	8.677160445	9.00447668	8.8714893	8.522875362	8.803413156	8.80988329	8.691741138
"1552619_a_at"	10.19786463	11.51943544	7.598654282	11.06012245	10.20112709	6.010661139	9.477459807	11.01485998	8.164057004	11.23960565	9.608002443	6.789271795	11.4782416	11.18708129	9.061388365	10.50329594	9.990019655	9.477279525	9.753339317	8.513220859	11.17305304	11.69201264	9.057741616	9.908094537	8.659548903	9.217804719	8.226564343	8.003431551	7.161226859	9.179469495	7.633493463	8.530578099	8.391758349	7.873737109	7.55879182	7.59132473	8.768401717	7.682842973	9.109857602	9.039844328	8.282802167	8.347323188	9.949418048	12.74039766	7.969125093	10.2182685	9.221005451	9.892641521	8.469698231	9.599294781	9.695979317	8.557549582	8.806445654	10.25296556	7.536922465	8.770791331	8.939131722	11.16078629	8.127429557	8.291070154	9.290511023	9.5791543	8.401318633	9.795202288	7.635799775	9.138251113	10.34769619	8.38582409	9.883437706	11.0311072	9.444150958	11.03919177
"1552620_at"	8.383789522	8.560574922	8.882122782	8.373582602	8.632296717	9.120878762	8.594942572	8.442042636	9.012148874	8.422016487	8.912300795	8.888081633	8.180012114	8.42242308	8.524300221	8.400118609	8.721949392	8.904223202	8.610249541	8.859874598	8.851331765	8.530956487	8.729783533	8.870575424	8.689795985	9.093812779	8.918014133	8.822107636	9.300938272	8.918715444	8.793643608	8.795596393	8.882745421	8.850301237	9.519633893	9.431787606	8.803876337	8.842870646	8.769693001	8.754743475	8.833675848	9.022828888	8.764043608	8.748691954	9.065526978	9.070432092	8.711401261	8.971657684	9.118088357	9.454692968	8.84527889	9.495157423	9.508970255	9.111842239	9.082824513	9.161399117	9.08917904	9.03503868	9.409454154	9.410557177	8.813293623	8.951396913	9.407918958	8.885204848	9.364659432	9.015116672	9.067696242	8.935767368	9.04496454	8.879936636	9.06009816	8.792720642
"1552621_at"	8.816625106	8.497258183	8.137702772	9.019132847	9.104299566	8.173669224	8.97503145	9.713822193	8.287807985	9.083531229	8.494054127	7.869787571	9.751354461	8.733190978	8.941061308	9.184821842	8.066357807	8.777189693	8.246425505	8.923269461	9.636659662	9.850515658	9.687264217	9.398824794	9.228629383	8.832291703	9.657462196	9.544995545	9.508450297	9.278218797	8.915682285	9.12130655	9.589840954	9.611483729	8.585896942	8.846702662	9.965513886	8.777540395	9.376137126	9.44860592	9.2138436	9.265028423	9.321155579	10.30722287	9.314512436	8.887089212	9.898512591	8.940186942	8.821233571	8.418825188	9.667894063	9.082407991	9.539256482	9.106640921	9.39714799	9.579677785	9.749405042	9.514698118	8.3674758	9.009672727	10.1580525	9.11670073	9.880729095	9.19638339	8.794140064	9.321101034	9.835530753	9.248847679	9.609148593	9.357387123	9.683774167	9.765292439
"1552622_s_at"	7.3705927	6.85423829	5.606357594	7.950066745	7.734294017	5.494755734	7.050491211	8.689991965	5.595293049	8.056930442	5.248920897	5.453370456	8.689691076	7.097555685	7.155487885	7.828248247	5.922724114	6.599567526	6.243007046	7.185860599	8.0600314	8.455322286	8.149702645	7.51919248	7.830203186	6.883060666	8.320703664	8.016358907	7.901991008	7.674627935	7.239134991	7.613646938	8.08284834	8.407399881	6.20889395	6.965117933	8.833207368	7.106666528	8.361544542	8.509462908	8.090128882	7.966222449	7.909281852	9.186513344	7.589942677	7.044430858	8.727314027	6.981333094	7.462599126	7.153115386	8.60239547	7.094034365	7.821685223	7.241546408	7.933567528	8.203542693	8.238408075	8.214087362	5.871780257	6.366779315	8.973925047	7.587688273	8.453029659	7.678414503	6.002660205	7.384004517	8.539958299	7.712825674	8.074356375	7.674995456	8.096658992	7.911701093
"1552623_at"	5.629703825	5.658579234	5.920333322	5.571090536	5.744309041	6.310718944	5.775704802	5.395092942	5.752822669	5.493652129	5.966690811	5.999774664	5.465297429	5.420785551	5.997000437	5.61251873	5.876286211	5.826477032	5.625439094	6.576124726	6.542715539	6.695885935	6.484292577	6.660636666	6.59256329	6.559352094	6.410165652	6.504933727	6.891271041	6.556808502	6.644423397	6.501610602	6.47178264	6.476498798	7.164011694	7.302369792	6.28027546	6.659606658	6.338472594	6.278977935	6.581249974	6.627588235	6.347686508	6.402122757	6.863442899	6.874421547	6.358131452	6.856076356	6.61056544	6.70213709	6.441293646	6.895570327	6.815387057	6.790844109	6.584588385	6.556097905	6.624067354	6.621671453	7.510009213	7.091713457	6.033404528	6.630730001	6.723817718	6.565984489	6.911433829	6.691837432	6.39533279	6.667852771	6.687309012	6.643465968	6.561686188	6.641025324
"1552625_a_at"	5.954385404	6.318357746	5.992657432	5.664627522	5.772112393	6.372320573	6.138693865	5.968374332	6.092132408	5.834570682	6.564748223	6.553410807	6.406886887	6.095560307	6.000203908	5.698360674	5.921014643	5.635273594	5.923605042	6.58051563	6.273398124	6.307232934	6.243220433	6.590072379	6.502153815	6.543551516	6.708980369	6.402469688	6.334547278	6.512408126	6.749567808	6.394245865	6.49445505	6.441216435	6.414501673	6.137060673	6.684113203	6.167433934	6.484680653	6.611902997	6.297685063	6.066378318	6.682150822	6.601386426	6.383820658	5.815379642	6.304402937	6.417394618	6.49594771	6.591688292	6.525158734	6.668085556	6.654716183	6.47636236	6.983769216	6.583352026	6.277640001	6.56614244	6.56614244	6.764246142	6.866620284	6.322176643	6.477224504	6.574501764	6.67651511	5.977834062	6.988807548	6.616586493	6.56614244	6.455218177	6.387789827	6.60822295
"1552626_a_at"	6.948158868	7.050375064	6.67892355	6.211490635	6.745425019	6.82321345	6.567327727	7.097980719	6.647304402	7.395653509	6.91842027	6.477727574	7.323182944	7.022317119	6.216550077	6.091028225	6.745425019	6.561793062	6.426374793	9.639486659	7.67293446	8.099875682	8.050192197	7.484843967	9.430942444	9.197164851	9.438978157	9.127839526	8.752090872	9.374381722	9.251695561	9.278680069	8.742478071	9.222335972	8.380547675	7.517532166	9.063201702	8.383808771	8.824094645	9.001500323	8.231663188	8.087352058	8.894497591	8.180667878	8.125754775	8.024889904	8.596343187	7.796590585	8.263653607	8.031732499	8.255717531	7.973287143	8.195069329	8.354686076	8.314138722	8.430518335	7.959313066	8.595360562	7.590879153	7.62460316	8.611434183	8.564305396	8.075552184	8.195069329	7.580900915	7.767470174	8.746747056	9.024127873	8.067022786	8.417625716	7.93880396	7.058505134
"1552627_a_at"	7.347066446	8.370952187	6.01752479	7.325338693	6.544464492	5.537709807	6.544464492	6.888998722	5.915745871	7.927324286	6.074928515	5.822563062	7.700255998	6.674520382	6.08105223	7.284712125	6.430980605	6.602967228	6.79886963	7.486855796	7.36162086	7.786076987	7.25631	7.304658741	8.238399004	8.05521297	8.360887813	8.610430082	7.430234892	7.502847837	8.513632393	8.07645364	7.762970249	7.779301662	6.573581566	6.742152783	7.751524881	7.435887545	8.054176932	8.643601306	9.009404121	7.797712235	8.145207493	8.248109358	8.146714867	7.664017992	8.459574197	9.04830018	7.576657106	8.25892141	8.345964674	8.033962621	7.924926517	7.840991312	7.910336953	7.704231868	7.488491705	8.029231661	7.099091234	7.265827594	8.095356913	7.848481253	7.981336761	7.298682496	5.963338903	7.375729386	8.239507715	7.909760639	7.91258137	8.38549517	7.965980505	8.078432473
"1552628_a_at"	8.899348136	9.085310537	7.330596645	8.568102291	8.425246567	6.414364076	8.697140537	8.892482075	7.417665857	9.064751122	7.364253973	6.816343422	8.973125022	8.86872036	8.22966277	8.964156846	8.216623297	7.955178517	7.601570236	9.324802305	9.225691194	9.643656275	9.269545275	8.683476545	9.448326619	8.955193298	9.294323706	8.973856367	8.422246275	9.071921835	9.49722393	9.62603786	9.315995905	9.245487731	8.285966704	8.536696314	9.446317234	9.095672757	9.355680198	9.294521675	9.197808162	9.085957741	9.352575885	10.0037227	9.472454334	9.555225406	9.357698358	9.266247747	9.102256556	9.028583762	9.352161242	8.774456562	8.808176891	8.986630288	9.189221002	9.372436536	9.438472979	9.356958123	8.560613753	8.515693603	9.341444184	9.184929754	9.419366179	9.206803453	7.524086061	9.544329878	9.450556384	9.530638149	9.801284386	9.743107894	9.924464399	9.755795288
"1552629_a_at"	5.851353866	6.109590549	6.546569516	5.89624091	6.136181796	7.331286432	6.221385988	5.719337508	6.659092808	6.002490573	7.0934019	7.091150539	5.886732571	5.950660744	6.28137096	6.011077404	6.350716947	6.542767097	6.588947715	7.453366225	7.400988575	7.304757086	7.093215751	7.383698999	7.249932963	7.391234981	7.439606326	7.581141309	8.057820182	7.275607264	7.504978451	7.207679726	7.331110211	7.054517274	8.12249827	8.026664825	7.549675034	7.538071098	7.589285477	7.202572942	7.442042451	7.587133551	7.231353432	7.262123379	7.752417618	7.778891376	7.160332567	7.628780459	7.753650974	7.978659606	7.51228718	8.008577591	7.733937649	7.473411538	7.656894343	7.282391884	7.346219079	7.424198096	8.209139252	8.147812422	7.359636847	7.444947693	7.435031147	7.005361745	7.733341704	7.156714961	7.157443683	7.389234507	7.35436647	7.044642739	7.339498867	7.275139147
"1552630_a_at"	6.038098011	5.892842723	5.71342974	6.028924045	6.138138104	5.932745261	5.867771526	5.980324184	5.611299421	5.678460855	5.914838368	5.89092144	5.993998278	5.782497986	5.892842723	5.901160992	5.803992149	6.161237627	6.000517163	7.021742436	6.839810058	6.996866391	6.810497757	6.529176566	7.04413677	6.74611014	7.12686498	6.968889975	6.634850225	6.888419718	6.79991806	6.944989789	6.904364233	7.158956727	7.416154393	7.252237888	6.981700372	6.935624631	6.985778188	7.078882463	6.83808876	6.954174449	6.909734731	6.98203286	7.220792226	7.100198862	6.971715552	7.011279179	7.114442011	7.0074889	7.009865488	6.61915913	6.695478115	6.541006992	6.277713165	6.597215033	6.548519488	6.718934268	6.964791929	6.563774323	6.474723675	6.76056073	6.543638761	6.568500065	6.607887796	6.603136263	6.487827856	6.666190302	6.568500065	6.424802951	6.604768191	6.357428209
"1552631_a_at"	6.544447526	6.35381228	6.431998623	6.360864258	6.431998623	6.653536709	6.42879685	6.285771122	6.248340981	6.402644376	6.46654172	6.598145234	6.270992303	6.431998623	6.79601301	6.236986994	6.675728685	6.630769911	6.99307307	7.85719616	7.808725899	8.139864923	7.994346655	7.726549345	7.753627428	7.917177272	7.820680181	7.755995424	7.179096978	7.935798578	7.907259096	7.984665449	7.840260575	7.770734837	8.244655435	8.19802817	7.486829247	8.166584606	7.558280542	7.074428081	7.876944516	8.030419777	7.617266546	7.68432449	7.947709948	7.905299018	7.966005007	8.125708224	7.672632318	7.789859815	7.312469781	7.836066057	7.61379912	8.074868575	7.722094164	7.725533319	7.960657936	7.871379306	8.487912434	8.511679973	7.72430187	7.984620801	7.600362249	7.51208847	8.834558151	8.263136456	7.704721143	7.569398528	7.644510261	8.047976126	8.127647099	7.761763901
"1552632_a_at"	5.597329782	5.517683767	6.25836911	5.402923674	5.481864196	6.36997364	5.966839537	5.329887284	6.346041241	5.644560473	6.516524382	6.96114131	5.309954532	5.245409639	5.79607913	5.550508086	6.182841295	5.691957303	5.819078892	6.593551796	6.325306268	6.23399931	6.202337957	6.434848512	6.68429618	6.437649649	6.416894157	6.317654178	6.869680583	6.311913735	6.961675806	6.345079327	6.131998541	6.343360088	7.254529853	6.710536917	6.152335551	6.438198931	6.468681414	6.210869833	6.618135128	6.133669338	6.288468634	6.000201358	6.452774596	6.141022273	6.154953243	6.396053752	6.858740026	6.4636221	6.524137786	7.192205304	6.972597911	6.790518933	6.919936302	6.865094027	6.752354262	6.406979866	7.240780067	7.113640422	6.562706546	6.498445422	7.069038494	6.736258833	7.663419128	6.417748704	6.764353886	6.752354262	6.752354262	6.69887154	6.252391762	6.29984135
"1552633_at"	5.068182628	5.074517107	5.432047348	4.970997138	5.035921794	5.667682627	5.329983494	5.355332575	5.507355844	4.705722433	5.426579085	5.449660225	5.026961001	5.189705583	5.288582119	5.197407123	5.363407603	5.29177478	5.28599821	5.523116087	5.713849464	5.6340913	5.382341335	5.506384314	5.606071544	5.61335988	5.50921698	5.328362145	5.719341248	5.385193829	5.482603818	5.560547382	5.677474796	5.569645595	5.774502587	5.80703996	5.231801433	5.370397533	5.554388307	5.4308032	5.471539498	5.504432061	5.312326898	5.415208138	5.317342537	5.426298085	5.19805917	5.558924323	5.34419626	5.422540561	5.11065698	5.573893628	5.69655156	5.661469929	5.463717731	5.709297206	5.407236573	5.310398433	5.750477293	6.095101447	5.446479092	5.445686573	5.622143562	5.530026481	5.850005019	5.658087296	5.55400125	5.516385086	5.55400125	5.500068354	5.481284013	5.683283556
"1552634_a_at"	4.337517475	4.358981619	4.708740117	4.168202678	4.473640417	4.902579736	4.445189587	4.580380887	4.901231433	4.242694467	4.910812168	4.572552327	4.20867112	4.336978968	4.526286727	4.287742221	4.551903773	4.470911358	4.379205998	4.75203205	4.87729403	4.656419214	4.899178103	4.770494931	4.782889727	4.920121709	4.711856488	4.785602488	5.066969501	4.868415008	4.794598116	4.828835175	4.750994602	4.723733207	5.256959488	5.39842804	4.815556157	4.959198391	4.789273328	4.79000042	5.120920389	4.969683169	4.913587398	4.835416567	5.062189017	5.136640767	4.81627415	4.907540339	5.020819547	5.238179627	4.956701841	5.385253389	5.139572526	5.218894723	5.180191336	5.098857196	5.266544573	5.0766792	5.85294747	5.350966032	4.979624095	4.930637105	5.112584454	5.181874392	5.692629882	5.010076458	5.056648228	4.992149488	5.077669009	4.917031827	5.051359207	5.14466473
"1552637_at"	4.805184822	4.681901907	5.160967675	4.541527962	4.713678046	5.516800377	4.805184822	4.455145993	5.30340765	4.643337525	5.43397888	5.480448373	4.517684579	4.645113096	4.732358074	4.73924221	4.976184836	4.877250825	4.999063567	5.205330546	4.978769736	4.975820205	4.97717383	5.181849629	4.760328181	5.074399823	5.068167212	4.843702853	5.652312731	4.987981468	4.953251944	4.907654649	4.907283597	4.930387924	5.575794275	5.798332955	4.666925974	4.982760536	4.914622302	4.802559507	4.837821057	5.159249579	4.784665632	4.804368656	5.145061999	5.240772107	4.850666778	5.229552251	5.164098224	5.159548493	4.860887694	5.793776704	5.621821578	5.397662305	5.319614333	5.255589114	5.075134149	5.170356859	5.790843739	5.942484722	4.968400565	5.236344671	5.288711264	5.213327075	6.086153256	5.068488552	5.083658795	5.240115218	5.187762675	5.259501819	5.304124523	5.177499116
"1552639_at"	5.852781023	5.81365616	5.874130482	5.605134218	5.880525577	6.354840922	5.895357704	5.874130482	6.011764348	5.713524656	6.563636693	6.602076545	5.833331324	5.613803382	5.669813663	5.518728583	6.167363134	5.905958375	5.674904139	7.351610375	7.069460569	6.855939669	6.851963986	6.754741396	6.98781294	7.165519069	7.181354673	7.030149101	7.436072549	7.307366541	7.143433391	7.223735346	7.15734265	7.202579512	7.102517886	7.251214849	6.69602139	6.711234047	6.812804122	6.747084165	6.664925377	6.769612041	6.700589523	6.661802287	6.661705414	6.817345589	6.693631495	6.773462876	6.89904147	6.950249678	6.59421567	6.922910761	7.150880957	6.830555662	6.798402361	6.888728868	6.600391938	6.559379657	7.339633658	6.851620065	6.765410379	6.648724639	6.875801947	6.763959508	6.755157349	6.708433692	6.695400703	6.94313163	6.674697148	6.69083207	6.750210775	6.661318437
"1552641_s_at"	6.413501576	6.328840634	5.505173304	6.892699441	6.118539395	5.639592796	6.329390165	6.703846016	5.511973569	6.419320026	5.688702688	5.344197605	6.88789266	6.789386695	6.360744099	6.29662211	5.878421477	5.813494824	5.763181936	7.83599241	8.212203981	8.077074864	7.865504726	7.511406135	7.969354459	7.316814096	7.726211194	7.287310134	7.415976731	7.870474589	7.78234949	7.878896268	8.079339126	8.274814603	7.121742554	7.166320236	7.771487805	6.679968363	7.414212476	7.767449697	7.200818804	6.808008092	7.637415172	7.943056012	7.051246294	7.14961227	7.456915176	6.740334945	7.152509399	6.792113726	7.38294098	6.878784535	7.007429289	6.89221767	6.952083103	7.310579659	7.489063431	7.363275953	6.597541991	6.4753505	7.680774715	6.945716267	7.258255924	7.193081651	6.466143979	6.947566354	7.591443441	7.448679952	7.188976169	7.156426784	7.003231384	7.645370771
"1552643_at"	6.219597699	6.283175597	6.373014248	6.041049664	6.219597699	6.330892564	6.154099462	6.075687216	6.471820703	6.219597699	6.458764299	6.67794472	6.219597699	6.178800894	6.091778501	6.264953901	6.467516843	6.196403754	6.139542039	6.918480728	7.102952406	6.906428708	7.07359161	7.122256563	6.615786128	6.877882466	6.647075874	6.715793168	7.113855013	6.754284982	7.047213234	6.63560808	6.617049717	6.48543755	7.031992453	7.449065184	7.373743475	7.239392702	7.078459515	7.329107649	7.177709228	7.13876182	7.198412999	7.174823113	7.259757366	7.431917658	7.228139324	7.256821567	7.601908555	7.280500902	7.295465583	7.394469021	7.457338448	7.38440711	7.406127729	7.388642875	7.322367554	7.338289765	7.857182871	7.677792274	7.227484047	7.27513867	7.360609508	7.227710408	7.465282198	7.225891783	7.117531527	7.322367554	7.290063785	7.322367554	7.260404654	7.322367554
"1552644_a_at"	4.611491313	4.936636621	4.416193884	4.460259327	4.227065947	4.502839121	4.345750192	4.726300475	4.726734314	4.939455296	4.565989973	4.460233549	4.558956643	4.323636656	4.310418624	4.836318894	4.424257456	4.434868832	4.654545985	4.780750584	5.037794399	5.092169405	4.824966023	4.946618214	5.066692557	4.818685173	5.031424017	5.468396027	4.974517354	4.784242319	5.000141276	4.965531013	4.992538761	5.007564092	4.96537739	4.964569588	4.919673798	4.804120529	4.628685484	5.037898102	5.138290913	4.756688193	4.764172802	5.173343006	4.875489206	4.57046125	5.112911933	4.888970592	5.093631881	4.703217243	5.208711546	5.027359249	5.005569734	5.163079331	5.200431717	5.14544068	4.842834408	4.976092201	5.104048078	4.748645871	5.08592935	4.991781382	4.993987603	4.753401077	5.048061561	4.840990327	5.152850907	5.020033347	4.877745906	5.146143723	5.139562463	4.925145981
"1552646_at"	7.673904826	7.740485173	7.720571002	7.683566087	7.635940458	8.25661655	7.898955274	7.399395341	7.808934422	7.409139389	8.062796155	7.970595326	7.343569147	7.53626585	7.765074166	7.653805893	7.824573318	7.745450376	7.85395733	8.01780148	8.479561707	8.335622935	8.167533151	8.41745859	8.040078346	8.412057451	7.872368704	8.312593931	8.599443516	8.329230357	8.206880384	8.120778889	8.300918999	8.095402115	8.769533603	8.952420973	8.419048817	8.686972594	8.620541565	8.436936067	8.585848754	8.769941583	8.306719646	8.449077693	8.693554473	8.703662599	8.406868353	8.637265977	8.62714077	8.668908975	8.502145264	8.989825621	8.752983752	8.837818187	8.535452492	8.613612735	8.669409048	8.638061821	9.171394895	8.957237893	8.585432487	8.72651424	8.696465674	8.516008348	8.94155278	8.630912287	8.57650297	8.406412997	8.627386785	8.475114839	8.548597811	8.323964356
"1552648_a_at"	6.074115219	6.260902714	6.313569635	6.050018329	5.988585698	6.416430225	6.207746077	5.841686613	6.388336488	5.96969888	6.728250136	6.674705059	6.164068234	6.276318437	6.282479894	5.954942366	6.217540327	6.372281819	6.31131214	7.088082495	7.342836337	7.138467215	7.170836646	7.588092207	6.899498449	7.249920468	6.849629924	7.071466644	7.612074833	6.95326148	6.994684302	7.292430473	7.007351686	6.946207694	7.139465141	8.002189735	7.117409134	7.156802873	7.098535216	7.155377357	6.914274289	6.924587009	7.106537712	7.188101402	7.187118416	7.167674296	7.03889477	7.110662075	7.43902381	7.211996035	6.837776582	7.170212357	7.119474332	6.922335169	7.130415309	7.148362224	6.892017609	6.815441533	7.923512368	7.248737237	6.981413291	7.013122567	6.914475943	6.768371856	7.276613779	6.930344526	6.908822246	6.883753468	7.061219862	6.871131973	6.951812432	7.08744008
"1552649_a_at"	5.730933979	5.642710236	4.951499778	5.655386702	5.591669556	5.307513325	5.58480887	5.987984903	5.340801492	6.028189081	5.457080516	5.33033649	6.020701963	5.80104479	5.363548824	5.690543344	5.471219004	5.417554763	5.155002922	5.919052461	6.701396961	6.4984574	6.105176449	5.98472222	6.272829393	5.544085554	5.806020119	5.710785849	5.837359336	5.702041194	5.996312226	6.062553486	5.820637179	5.810194161	5.754399502	5.534044268	5.932097422	5.926904966	6.085521833	5.986019666	5.939822471	5.695966699	5.892217596	6.404240451	5.932779297	6.099917794	5.793160146	5.945530083	5.823021107	5.787106853	5.945902682	5.721552496	5.984895686	6.102490612	5.704786955	5.880636892	5.880636892	6.281773657	5.931863274	6.150132037	5.871506021	5.985179309	5.635152598	5.807076249	5.754391944	5.555024604	5.799043794	5.880636892	5.824908145	5.970052772	5.734616405	5.948200407
"1552651_a_at"	7.579987598	7.3550793	7.477950496	7.25012091	7.3550793	7.466808566	7.340301673	7.329751355	7.477245197	7.3550793	7.666965647	7.68956327	7.630008216	7.571083915	7.197454373	7.255278049	7.299319464	7.038660073	7.3550793	7.025714606	7.92488248	8.227832976	7.98800638	7.832104134	7.012999024	7.400703667	7.055220382	7.262043332	7.435932802	7.215665482	7.203190219	7.275491123	7.144319135	6.901066019	7.502496203	6.328907442	6.312713749	6.376353463	6.403557813	6.320700735	6.294574957	6.484407109	6.305343268	7.005730274	6.384478	6.626617343	6.378240796	6.501276257	6.3400006	6.37257447	6.001094842	6.460529742	6.563392643	6.690028596	6.511732137	6.460529742	6.435948881	6.688703209	6.411797979	6.862799038	6.359552806	6.455144088	6.252931016	6.174318507	6.528035078	6.424673612	6.478766897	6.219537188	6.567220961	6.694206328	6.319063122	6.584879698
"1552652_at"	7.037185413	6.545493069	7.318788188	7.010948085	7.028672266	7.51060311	6.976598928	7.096321465	7.25956781	6.914463116	7.366742037	7.539294682	6.716473877	6.651384398	7.189224172	6.866427143	7.128103524	7.066011765	7.269825292	7.674808144	8.092378503	7.989114592	7.996324368	8.210996963	7.825942287	7.908978589	7.751896808	7.743988633	8.192277014	7.600882051	7.580487671	7.559924016	7.888923581	7.808104285	8.346508412	8.006173099	8.109255906	7.984311913	8.047991403	7.781010068	8.056424932	8.115363613	7.996501252	7.874562177	8.224002585	7.976016373	8.091268229	8.21317191	8.174711547	8.314491121	8.046158627	7.941327611	7.833646231	7.792924318	7.91072368	7.598268429	7.824831955	7.716654613	8.160741066	8.271492841	7.638154242	7.602529801	7.766629244	7.645805902	8.160968621	7.698671741	7.62291441	7.690805094	7.814479609	7.682426264	7.717347422	7.510243604
"1552656_s_at"	6.701896408	7.210286759	7.424521317	6.872275538	7.078501035	7.621853143	6.994252081	6.827069532	7.477085997	6.649594983	7.80912341	8.014244524	6.733301267	6.43245041	6.989793503	6.87637931	7.240301266	7.346619528	7.221935753	8.175369979	8.113814384	7.964266207	7.62859594	8.172106184	8.481794587	8.466669146	8.599115662	8.659785402	8.62278507	8.272017159	8.724627182	8.14948367	8.26145438	8.042367887	8.728605017	8.394859502	8.293677244	8.369411774	8.275572869	8.347532234	8.087258088	8.171870495	7.986665048	7.819017858	7.948317299	8.153178303	7.991605293	8.271644505	8.178579241	8.411990105	8.397014645	8.624374288	8.526560422	8.274932809	8.327891453	8.777118118	8.244389763	8.114457854	8.42331415	8.721156514	8.347301268	7.953857737	8.193071579	7.993935635	8.427927441	7.85877812	8.514010319	8.279779796	8.26897754	8.10054063	8.111762163	7.964296723
"1552657_a_at"	7.422978647	7.38894354	7.732269969	7.276767746	7.548261224	8.106660153	7.422978647	7.115800919	7.643510281	7.276087947	8.103622647	7.937978815	7.165164072	7.21704338	7.468969355	7.176615378	7.659994897	7.784663854	7.690504833	7.880693628	7.877731559	7.841334981	7.56921431	7.980155282	7.846095219	8.126355595	7.773131887	7.93977818	8.292826509	7.758107479	8.059085931	8.04844126	8.011516424	7.765204019	8.411111657	8.716889183	8.335967866	8.576325239	8.314836642	8.086851165	8.250815166	8.534528881	8.250815166	7.578209428	8.435894024	8.164750704	8.005032768	8.346416006	8.431559448	8.436486527	8.222511042	8.67887886	8.78058204	8.465596992	8.229976596	8.24259284	8.318990479	8.384800281	9.214500889	8.608158088	8.116056237	8.432508169	8.185387585	8.270766399	8.620563409	8.159710964	8.306461049	8.168079973	8.277335652	8.116292999	8.101307306	7.83511758
"1552658_a_at"	5.192741625	5.309255991	4.944383977	5.609368209	5.472333819	4.909009431	5.38463842	6.268497984	4.885313717	5.939891662	5.489435221	4.378773327	6.666153374	6.662369833	4.928286823	5.654804844	5.288362663	5.143093833	5.083629604	7.756132105	6.442279217	6.614672728	6.137433339	6.487467921	8.611666536	7.598205736	8.703919253	7.853746224	7.303138705	8.209425866	8.253019871	8.236914538	8.058682766	8.429909127	6.611723259	6.97405653	8.595462877	7.131662868	8.581447576	9.345410162	7.774422015	6.394807818	8.108264667	7.710016695	6.884671517	6.445243841	8.111373437	6.715034727	7.350285626	6.61369219	7.652776502	6.092869978	6.200653526	6.021336178	5.722966231	6.937034952	5.870872484	6.114705486	6.14851829	6.127047904	7.24297091	6.407006468	6.280699238	6.842963319	5.870502103	5.977708874	6.845261715	6.503892314	5.913109302	6.103034369	6.162121606	5.675693559
"1552660_a_at"	5.340246437	5.515113813	6.11112539	5.311200744	5.533787363	6.350696212	5.434877421	5.367213587	6.238399533	5.145404445	6.675927655	6.749940506	5.278390809	5.465740675	5.413725365	5.282238761	5.919471136	5.795594383	5.619062359	6.686167092	6.16110553	5.93698487	6.250160325	6.521168767	6.529653771	6.573431383	6.749635353	6.346865721	7.012747931	6.220062739	6.52205081	6.68737812	6.631788325	6.6165206	6.595306522	7.345624255	6.914692295	6.735061092	6.804947786	7.42120531	6.510300366	6.609190962	6.55929445	6.388831594	6.577110928	6.598425614	6.374160161	6.509144127	7.034208869	7.029656085	6.820756423	7.224898958	7.159360042	6.864329953	6.858577216	7.069862679	6.532632726	6.499379107	7.149002205	7.068539391	6.695704878	6.191266913	6.976968418	6.554843158	7.330076922	6.261137717	6.796353681	7.086513849	6.7715291	6.18077078	6.314323871	6.372001149
"1552661_at"	3.790783233	3.786524546	3.890479279	3.747453537	3.720834562	3.986147981	3.887591258	3.854874846	3.987663613	3.885484579	4.161350157	4.134721172	3.718570886	3.83984865	3.810400165	3.757343477	3.826705205	3.736351271	3.825926782	3.961462202	3.984970244	3.903916311	4.077963259	4.124643771	3.906157774	4.00742066	3.924531229	4.017434154	4.067715663	3.971861556	3.973111504	3.924846026	3.966121182	3.923737636	3.988200759	4.142749411	3.940038517	4.065680867	3.935368068	3.967842106	3.962939314	4.033653048	4.069382093	3.929271661	4.035369569	4.150214126	3.971060916	4.02291089	4.082178	4.043711458	3.995141465	4.248372435	4.121769701	4.19100491	4.196069251	4.126221756	4.19100491	4.221912524	4.312757934	4.391467524	4.094411398	4.122468891	4.252663058	4.191937699	4.269239861	4.133130063	4.169030482	4.193588947	4.171419619	4.248626277	4.155120897	4.132949639
"1552662_a_at"	5.382331741	5.956890345	6.304495384	5.630701693	5.790600298	6.56052739	5.866628666	5.489085209	6.341674889	5.728175166	6.642301298	7.010979063	5.607010767	5.376441496	5.828516514	5.73856211	6.078317759	6.251196759	5.909987126	6.395807085	6.424492568	6.032673313	6.221951373	6.444805612	6.438399783	6.378504455	6.519530179	6.24726418	6.885028319	6.381147649	6.513380501	6.253501523	6.366490663	6.139769794	7.070985282	7.486648272	6.52117324	6.631610673	6.484198119	6.465938168	6.391816746	6.614019643	6.258277689	6.09432962	6.802235202	6.798148047	6.256991375	6.797453378	6.736303593	7.075870563	6.745884999	7.84411111	7.486851587	7.072547425	7.088390947	7.092645429	6.588796185	6.607887796	7.5370799	7.676704824	6.716356558	6.965428155	7.090286685	6.804065599	7.249007491	6.778059466	6.756947492	6.771053733	6.845076177	6.571160756	6.646106617	6.352068347
"1552663_a_at"	7.591115511	7.817868298	8.198076634	7.637989354	7.810322052	8.429652622	7.889976576	7.633813617	8.026114967	7.831571361	8.398992676	8.322140023	7.745420318	7.6234326	7.650436279	7.63031258	7.887883683	7.980816436	7.838380473	8.49492465	8.357788082	7.97986366	8.153423766	8.343473133	8.615507063	8.549116302	8.935227476	8.373323774	9.061397076	8.737348926	8.782845628	8.495172517	8.456488273	8.55512941	8.625965861	8.907092261	8.564807726	8.42002947	8.591882847	8.287615806	8.289516766	8.41422348	8.300200033	8.205773159	8.546430541	8.460099061	8.665901745	8.481343529	8.541383505	8.744972018	8.766999022	8.862353212	8.892360279	8.575688761	8.610555161	8.869687501	8.397814074	8.405897249	8.609525508	8.419280326	8.587374763	8.455117369	9.018042749	8.350211752	8.901187912	8.275261377	8.73679499	8.646602872	8.392727171	8.257274276	8.242919357	8.206277732
"1552664_at"	7.403414187	7.20816653	7.452786371	8.288049048	7.405659977	6.217119311	7.511883488	7.355674013	6.451754892	7.981302685	5.520160248	6.778458539	7.35312658	7.625513593	6.486812938	6.857004373	6.785758265	7.351887821	7.017774853	7.500330393	8.630052204	8.358057719	8.632380761	8.245629543	7.750707212	7.051865773	7.807014913	7.820812145	7.196455976	7.179354052	8.303613841	8.091608397	8.234811682	8.355150066	7.48253125	7.787386855	8.30579215	8.390015436	7.933436482	7.694496794	7.94907299	8.094501002	8.313064104	7.785544382	8.184167012	8.017442341	8.935494243	7.869522995	7.924850125	7.985460748	8.294049682	8.095007108	8.076489598	7.751551394	8.537161867	8.730538021	9.030740403	8.479788588	7.44901089	8.120045185	8.314492496	8.545404258	8.779826408	7.969176762	7.248330386	8.350625815	8.384869663	8.268198016	8.679995829	8.436418092	8.70626253	8.369474154
"1552665_at"	6.265772878	6.229451821	6.482004396	6.1752793	6.335910706	7.40885693	6.21683923	6.159093419	6.511479174	6.061666312	6.99362476	7.156614477	6.078866929	6.170395749	6.402780883	6.356445442	6.879655132	6.547904492	6.46274058	6.896031794	7.129298623	7.031083145	7.209714638	6.902083948	6.849805281	7.079965499	6.8439458	6.986201522	7.772811669	6.797591258	6.857493602	7.005267286	6.953555747	6.721713289	7.789343501	8.006076398	7.046807576	7.401469033	7.170610253	7.185123616	7.139090112	7.357356405	7.089669952	7.038842405	7.474957395	7.227108134	6.884154839	7.476266717	7.679949854	7.741569756	7.235695316	7.57748759	7.617222911	7.184202724	7.32392552	7.111282498	7.136245381	7.233128751	7.939883253	7.9463153	7.140837049	6.964060269	7.186926112	7.076466414	7.91337975	7.335419465	7.039068614	7.058315717	7.227668568	7.132866495	7.10525477	6.874555929
"1552666_a_at"	5.375979747	5.53837821	5.251445986	5.297269844	5.393535733	5.371352377	5.510893191	5.431466518	5.507686098	5.029800386	5.654125379	6.11465187	4.82039704	5.17682165	5.317207438	5.820461725	5.430080136	5.376825167	5.288757179	6.95668552	6.151764781	6.51877991	6.229190839	6.257864797	7.595476014	7.175948642	7.308149979	7.281504841	7.093324681	7.850702421	7.254238032	7.088529743	7.470927122	7.348645739	6.05772622	6.884093456	7.406350035	6.982050029	7.290963353	8.378141227	7.717798026	7.487920215	7.771009897	6.426310025	6.496851672	6.826056364	7.820039699	7.000917117	8.270670663	7.245102368	8.039334218	7.072023855	8.116424868	7.188779001	8.307500009	7.907500323	6.946146755	6.596425914	6.797708989	7.019109007	8.58769287	6.654827613	7.665885159	7.405268355	6.404587183	6.350098578	7.874214857	8.3209253	7.40175666	6.636186016	6.699154515	6.157915157
"1552667_a_at"	5.527210259	5.290867749	5.37076457	5.346475097	5.223661951	5.393573359	5.346475097	5.346475097	5.223181635	5.346475097	5.508350974	5.126571078	5.559544988	5.25675994	5.314279962	5.304632392	5.507011863	5.296509095	5.58053606	7.306390479	6.400476134	6.590228672	6.450025189	6.348523101	7.622963736	7.145298228	7.663216521	7.25927828	6.991474886	7.289441533	7.394414752	7.692299651	7.273846015	7.378782859	7.246001793	7.115620859	7.440000881	7.193607503	7.370935095	8.092199189	7.328610751	6.962864195	7.394732293	6.446389064	7.322109394	6.922819616	7.478668661	6.868588612	7.058996141	6.886526175	6.895719333	6.546984867	6.30450073	6.38324729	6.230045132	6.281773657	6.1919887	6.239014302	6.865308954	6.402659706	6.54404298	6.170357716	6.31344327	6.161160346	6.420968431	6.203420808	6.583425358	6.31344327	6.132643617	6.32417052	6.400507477	6.412190636
"1552669_at"	4.234354812	4.28760246	4.557464115	4.24877218	4.422427981	5.039016351	4.349145952	4.272456483	4.916366821	4.221749237	5.463039696	5.282238761	4.246497949	4.150652637	4.352745113	4.390777132	4.661347251	4.459872784	4.549248334	4.88713272	4.88146762	4.865802256	4.719843114	4.823460192	4.811670651	5.259546209	4.959766611	4.959090293	5.672498245	5.045941494	4.950230834	4.984276285	5.040571128	4.852038203	5.575734037	5.626588442	5.161647267	5.267179625	5.174146248	5.147088937	5.015473928	5.402929866	4.994921592	4.925922919	5.419092615	5.163862401	5.130460156	5.195322989	5.185110417	5.313910681	5.153039456	5.378117187	5.451704178	5.267052732	5.335256605	5.215120202	5.252634132	5.265700716	5.694318185	5.385212199	4.976633401	5.043045629	5.364533616	5.116782985	5.581165666	5.164071365	4.909896763	5.104001527	5.121384989	4.985686283	5.144007503	5.245282238
"1552670_a_at"	6.254561249	6.367379596	6.735075309	6.376770004	6.395197115	7.347902905	6.413453755	6.258123754	6.853579131	6.548596404	7.162022717	7.187428977	6.478810271	6.295609808	6.562637596	6.381083928	6.535958149	6.675073708	6.499801342	6.668344094	6.485301719	6.934586003	6.878177815	6.969474468	6.324150687	6.868477172	6.539582869	6.648407126	7.159154151	6.305662279	6.600975988	6.450836606	6.62169987	6.438787237	7.375705563	7.361166793	7.131515167	7.196574028	7.105356432	6.959703	7.10642083	7.339706368	6.872702593	7.442898293	7.284044152	7.377370209	7.036560029	7.284071248	7.417886441	7.375201524	7.182975845	7.692295345	7.55260336	7.446917564	7.439254388	7.388830718	7.405289799	7.430128939	7.869418894	7.978292969	7.199389142	7.253048373	7.296744	7.388830718	7.868010546	7.275172062	6.98389586	7.19755579	7.342029154	7.460678678	7.388830718	7.103904296
"1552671_a_at"	5.456529526	5.390485948	5.717058366	5.224479214	5.390485948	5.624470736	5.485454758	5.00848525	5.429526518	5.210926491	6.187083451	5.935539861	5.1058599	4.986849362	5.386137995	5.413714537	5.346167533	5.435319943	5.733030017	6.352303577	6.153412368	6.191857876	5.832771818	5.929858048	6.293060246	6.461631614	6.667492503	6.479491603	6.394737019	6.290205396	6.584902097	6.314898972	6.274157616	5.965920473	6.509368482	7.081432777	6.808899384	6.744484631	6.711630898	6.936595936	6.785620182	6.711029168	6.454460334	6.15018321	6.464028702	6.656037558	6.58341993	6.651051448	7.625842046	7.234444678	7.326310006	6.960797819	7.380866623	6.951055535	7.638256215	7.828029566	7.026535361	6.513312251	7.01598361	7.057909813	7.995897486	6.800242191	7.135646776	7.0793076	6.875492413	6.349215502	7.38457076	7.331310783	6.924822601	6.357976856	7.057660439	6.382805307
"1552672_a_at"	6.062654933	6.132290758	6.422484233	6.09095098	6.099393098	7.109659744	6.163001602	6.142178113	6.745573269	5.96496556	7.549482953	7.190042985	5.90706158	6.116598347	6.222581941	6.081319312	6.424629367	6.247203151	6.530470044	7.562722572	7.414211763	7.36496295	7.366305548	7.584658513	7.481270983	7.377533289	7.568705308	7.316446585	8.124478545	7.439050443	7.560123211	7.318717952	7.493044487	7.263029799	7.861456113	7.374058334	7.365245033	7.339683826	7.219732393	7.312205421	7.242185615	7.299311919	7.100309326	6.92719371	7.416999359	7.419070643	7.100113599	7.27078048	7.701666507	7.470906901	7.275092554	7.671766612	7.735277375	7.410261226	7.394682879	7.389589242	7.095249307	7.237155916	7.712562197	7.503869847	6.956401398	7.065871714	7.502998994	7.080657663	7.952639622	7.335152614	7.235962214	7.41990114	7.215550231	6.940885903	7.23942016	7.130537546
"1552673_at"	4.083292772	4.154568885	4.556681207	4.020272935	4.319191411	5.186446197	4.123635537	4.244032425	4.754833495	4.366532903	5.228102068	4.879622645	4.226117932	4.227514236	4.319191411	4.163634829	4.426687457	4.389237345	4.549337788	4.635433554	4.687110053	4.746408874	4.860071631	5.159345381	4.587524977	4.791266289	4.472365891	4.555179482	4.878981556	4.872480123	4.449176942	4.585365542	4.607084315	4.493366054	4.66311685	5.478738821	4.506273168	4.666638025	4.668073011	4.600534392	4.757991085	4.737871821	4.603465669	4.601259289	4.721336578	4.79144077	4.561071461	4.694410334	4.607538091	4.880835301	4.5771801	5.14889413	5.065666527	5.074450355	4.826356372	4.846084087	4.902069178	4.8306123	5.041037966	5.127424991	4.495349236	4.913648481	4.966224287	4.912662345	5.468109092	4.904154513	4.793426171	4.848091462	4.975614854	4.748794567	4.875558162	4.894154848
"1552674_at"	4.34317422	4.357290146	4.805876732	4.419122825	4.419122825	4.848107985	4.285857246	4.283983269	4.918820161	4.158403492	4.917727861	5.010613182	4.2673748	4.34123088	4.420297158	4.381111215	4.660644555	4.560985651	4.297416577	4.630870647	4.521140188	4.480717505	4.622060471	4.711712914	4.519665242	4.675871465	4.553931975	4.534906205	4.966271988	4.602918163	4.625256771	4.549237012	4.534730015	4.328914076	4.983650066	5.201131075	4.669930397	4.837655192	4.783889796	4.752166719	4.707322875	4.863610341	4.619342564	4.786849546	4.849934205	4.892345425	4.681666463	4.882268265	5.140619446	5.1444519	4.92069481	5.335235194	5.438620971	5.165464498	5.083321605	5.084182991	5.124365244	5.056048079	5.49869584	5.43941816	4.902576346	4.996912927	5.192244849	5.034485945	5.509186232	5.193248943	4.930045041	4.997431817	4.99269747	4.918423436	5.081607854	5.060867069
"1552675_at"	4.048470514	4.154008974	4.259971453	3.921328087	4.134374652	4.183884948	4.014173346	3.943523806	4.217047319	3.955305269	4.652812227	4.184368818	3.934065501	4.111022064	3.969731582	3.981255403	4.069262574	4.154090511	4.090591842	4.324474511	4.370553558	4.686789858	4.309867627	4.461261832	4.372637697	4.576186679	4.3337929	4.40828551	4.542386963	4.328848593	4.344040601	4.149353964	4.314051859	4.228872688	4.480596883	4.711740482	4.572431055	4.658559194	4.560830555	4.505129904	4.475472369	4.525803692	4.549304616	4.431795841	4.572942953	4.8170869	4.452953736	4.619419451	4.790253911	4.489889483	4.483793098	4.50608228	4.60942202	4.596488383	4.607814023	4.566504647	4.438374793	4.496669567	4.68740463	4.756282636	4.606686057	4.566504647	4.559919667	4.46870033	4.581978363	4.555179419	4.559506915	4.438205315	4.549601239	4.566504647	4.566504647	4.566504647
"1552676_at"	6.810110871	6.728561293	7.100715721	6.635121958	6.686782238	7.329336388	6.888921432	6.438178988	7.294547037	6.608099283	7.606921371	7.76631205	6.716735158	6.500234371	6.937419032	6.583524484	7.143575136	6.931832909	7.306817752	7.776491491	7.831088396	7.784260128	7.776367967	7.941807787	7.636378106	7.895054852	7.806611009	7.926273516	8.235988841	7.436915114	7.808018303	7.761854848	7.690476976	7.455090372	8.691090735	8.447294153	7.625627495	8.096470811	7.942037647	7.695758818	7.82410423	8.064053471	7.497395103	7.56969921	7.973534837	8.241851185	7.773909539	7.938203865	8.199890233	8.198717136	7.938594174	8.04604619	8.065074458	7.803705873	7.628659401	7.592878552	7.770482032	7.553740332	8.317611511	8.305590758	7.284991689	7.571934152	7.592878552	6.995624145	8.073392195	7.355234955	7.194609641	7.407398718	7.397375118	7.592878552	7.553212574	7.306246785
"1552677_a_at"	5.762729283	5.845827294	5.993557661	5.936944197	5.892053776	6.128446082	5.957467814	5.932114063	5.794191402	5.909727396	5.894666413	6.089571726	6.270992303	5.609971264	5.796354802	5.892053776	5.428822222	5.892053776	5.82248513	6.374479373	6.900151893	6.943142771	6.565266394	6.644604248	6.680661942	6.923478269	6.656598595	6.67773775	6.318865448	6.437813629	6.621357307	6.541507081	6.865244681	6.675921652	6.553532043	7.105213856	7.334389252	7.02710873	7.330627966	7.362225256	6.939110151	6.886479211	6.939094152	7.159972571	6.682900098	7.017891088	6.804148464	7.027895091	6.825185079	6.761684128	6.898130912	6.53010549	6.492439737	6.562822984	6.415835933	6.606613764	6.625024901	6.651592303	6.755157349	6.719633975	6.816856725	6.70450772	6.442669402	6.463520731	6.313805556	6.271726848	6.620980003	6.53010549	6.516937219	6.441695268	6.558534122	6.373294375
"1552678_a_at"	6.400244012	6.49962348	7.134778166	6.429508163	6.626797779	7.334551721	6.649722997	6.268157615	7.208224838	6.302278573	7.626796326	7.464786908	5.921766037	6.368726598	6.678358115	6.596633904	7.022840571	6.913957849	7.02382727	7.212227323	7.280999621	7.273421699	7.590116118	7.654632438	7.194318628	7.387417618	7.177356109	7.657032535	7.839089729	7.180694571	7.237434581	7.053969662	7.35668426	7.173128591	8.198196845	7.571060447	7.386793739	7.461120315	7.328214173	7.275040062	7.42625427	7.678288455	7.17008802	7.195731061	7.581846459	7.721722669	7.363900448	7.501173762	7.655098931	7.647879845	7.557499037	7.759561097	7.561356457	7.572248572	7.547916483	7.338898222	7.464659033	7.33681085	7.776691125	7.799685215	7.139639754	7.251801397	7.437380733	7.101491604	7.848273259	7.171637727	7.358681934	7.109812413	7.466955731	7.354100605	7.360609508	7.088791869
"1552680_a_at"	5.707803179	5.655247454	6.498428026	5.460074631	5.833996402	6.665791592	5.851557751	5.964537077	6.48990995	5.626883043	6.965101111	6.47906808	5.266190666	5.657816332	5.965149761	5.955316005	6.167784122	6.17664481	6.191623041	6.13984594	6.523590566	6.363503413	6.52362641	6.656685967	5.904762722	6.169223445	5.976934471	6.650321033	7.16989426	6.064436235	6.089857313	6.180260132	6.131822446	5.985447666	7.256915073	6.926690947	5.735619743	6.535427704	6.06372154	5.753507324	6.132937337	6.433273075	6.266244017	5.965071224	6.300993709	6.514738107	5.970592777	6.383290391	6.662251948	6.710961524	6.129768079	7.243425449	7.05615679	6.985084598	7.071736225	6.930963256	6.920393498	6.825748285	7.628729194	7.64285049	6.213991821	6.615108147	6.921077766	6.809358026	7.67548769	6.834711775	6.612871112	6.850329384	6.958139595	6.77624698	6.791724844	6.503779653
"1552682_a_at"	4.993518362	4.973811545	5.385164321	4.975868039	4.977100127	6.063171671	5.030111298	4.869379014	5.381415946	4.829879177	5.602420432	6.155333084	4.642772868	4.799591297	5.05648162	4.922391675	5.530923657	5.342345231	5.457811202	5.400957133	5.561720075	5.372069969	5.524009303	5.483409797	5.258701311	5.720227754	5.362108928	5.504645868	5.776459794	5.442633654	5.362668287	5.379928798	5.286504391	5.14538884	6.387568896	6.038769824	4.990435437	5.6789144	5.329816475	4.912128889	5.364845957	5.61080825	5.343475803	5.392463467	5.79705603	6.060639558	5.420037421	5.870663009	5.766833734	5.6473061	5.320063248	6.119602462	5.842126523	5.747924371	5.604612491	5.517880608	5.571636211	5.49764515	6.306535686	6.622978288	5.1065886	5.572839585	5.517681684	5.473944025	6.331280588	5.708486302	5.445786784	5.336544439	5.47645208	5.571636211	5.611506841	5.356759772
"1552684_a_at"	4.740404685	4.562696822	4.735297047	4.767327594	4.666969683	5.289254845	4.741861159	4.639744889	4.96439269	4.776519746	5.176088189	5.227451831	4.852592924	4.794852356	4.799049943	4.72615277	5.019481596	4.90968438	4.75202569	5.328955353	4.994145043	4.915552985	5.197817411	5.113684767	5.419811248	5.314082586	5.705170566	5.321778052	5.435345667	5.379402668	5.612509201	5.316860441	5.287351064	5.450237757	5.538808277	6.038165429	5.716485987	5.661214125	5.617521308	5.594188743	5.661993512	5.854916889	5.736371089	5.462646069	5.831385314	5.415703722	5.483965006	5.324303414	5.684097848	5.771638192	5.703386872	5.511298872	5.594615878	5.215143142	5.807785345	5.417152271	5.324847697	5.11478997	6.077133478	6.012075787	5.362983381	5.364424237	5.362983381	5.280352819	5.641324843	5.304928591	5.555889805	5.401366191	5.303275081	5.15964307	5.109564195	5.275955796
"1552685_a_at"	5.017223672	5.099405335	5.439470513	5.034417349	5.130269945	5.396450037	5.16993383	5.097740747	5.540953537	5.099405335	5.551202062	5.347469341	5.157207618	5.194497191	5.20598154	5.174532351	5.30044266	5.432903781	5.247544741	6.091440638	6.174174524	5.98602831	5.974123425	6.074523404	5.968211984	6.050650068	6.039936637	6.123148317	6.193010649	6.262708163	6.037061167	6.0547053	6.112292664	6.259963413	6.197551693	6.250193285	5.979107227	6.070291335	5.935838924	6.091703984	5.93671728	5.909250346	5.894522948	5.747422948	5.901874655	5.91702829	5.937791866	5.777922424	6.014737208	6.114436205	5.693853047	5.985861087	6.062759758	6.05371614	5.929017482	6.04020538	5.808797588	5.884995019	6.100991643	6.159753803	5.842531257	5.786094416	6.073542808	5.929017482	6.059312869	5.839915116	5.841947746	5.95904651	5.880559439	5.737639227	5.73003607	5.915340967
"1552686_at"	7.368417503	7.501714832	8.147865119	7.304858636	7.654047792	8.331725983	7.544646534	7.052278884	7.831813591	7.097427359	8.468553685	8.695166678	7.030505102	7.097181896	7.652946493	7.417225582	8.173591403	7.822428966	8.060934298	7.953809537	8.160848485	8.110466919	8.271912502	8.212154576	7.922334616	8.434623222	8.118088745	8.62501947	8.646669287	8.023401192	8.193639929	7.961690627	8.061515536	7.803455837	8.776724184	8.739603465	8.313479414	9.028463215	8.417428097	8.166343262	8.512087965	8.821715623	8.084943052	8.024290409	8.671158666	8.724833321	7.966120604	8.626304106	8.687572001	8.710094822	8.603364926	8.824933035	8.677628666	8.653510659	8.519280196	8.427129307	9.059363831	8.604140831	9.467223863	9.333392893	8.083153646	8.806855162	8.385807458	8.21003549	9.146536258	8.322979218	8.317010556	8.289676962	8.418243913	8.498481853	8.335675559	8.251419448
"1552687_a_at"	6.367432245	6.007530872	6.57081055	6.020795039	6.268568657	7.115935185	6.111568075	5.908649436	6.712348595	6.113762226	7.014577323	6.765799661	5.864414846	5.935847259	6.218848047	6.053353531	6.660990106	6.436382173	6.555412578	6.811270923	6.9250428	6.802596364	6.913195676	7.090618093	6.582462078	6.725782993	6.623586062	6.78465897	7.590048867	6.722960679	6.795031407	6.605424072	6.76697416	6.415035934	7.392141668	7.789762086	6.675932259	7.048871833	6.953257407	6.910938975	6.902605199	7.137408011	6.816835376	6.821974784	7.363702524	7.096877168	6.993963685	7.298254417	7.139227217	7.386189449	6.840341756	7.667948621	7.355606725	7.311578037	7.292246024	7.242880663	7.198195371	7.052908367	8.141127388	7.711881585	6.750119877	6.993978781	7.198195371	7.018986802	7.809916295	7.155034239	6.993296111	7.076817739	7.276027514	6.957964627	6.943955458	6.890347078
"1552689_at"	9.169116795	8.866135194	8.811686694	8.815668566	8.793024973	7.579901383	8.583043443	7.882885791	7.972452638	7.94884482	8.157462333	9.643660615	8.08475085	8.303338377	8.793434674	8.082706817	8.508475582	9.012834903	8.381290089	11.01832509	8.632968813	9.354715513	8.726663191	8.541502545	10.9128159	10.65860799	10.97968547	10.47560953	10.77065315	10.81471229	10.56146612	10.82776305	10.67585797	11.24811707	11.12114076	11.28581074	10.6621737	10.99582981	10.46529429	10.70922661	10.96096157	11.10861879	10.84838958	8.906453637	11.15844659	10.91972471	10.96165816	11.14642723	10.54796774	10.40343135	10.95384581	10.14422203	10.83859623	10.21743053	10.63372018	10.60456831	10.49357026	10.31621247	9.730699009	9.8107499	10.71031346	10.81178539	10.78924792	11.13609122	10.27583481	10.75050708	10.52603031	11.06269125	10.7523158	10.28396119	10.78386339	10.26749011
"1552690_a_at"	6.35767677	6.41170072	6.411606325	6.375127418	6.41170072	6.579164996	6.553652683	6.331777054	6.545643748	6.175994067	6.504565989	6.856248384	6.373278954	6.232278135	6.39086494	6.27009294	6.508224464	6.601777682	6.570219078	6.498679015	6.481401432	6.364195515	6.564267199	6.472113928	6.50665797	6.414457494	6.388460539	6.487833267	6.701972641	6.432449694	6.58214477	6.708175499	6.409614448	6.462586668	6.903648568	7.432621211	7.10570198	6.913009712	6.922895336	6.747154429	6.856600314	6.991862179	6.525910508	7.071168604	7.018643989	6.951193135	6.823273542	6.992378181	7.13567248	6.906476321	6.954647528	7.337688623	7.151742863	6.951055535	6.893018165	6.940827184	6.641240374	6.837112132	7.569650755	7.308518825	6.904700123	6.793044142	6.761187071	6.706644309	7.19564297	6.991238234	6.678221006	6.935096485	6.880337172	6.815991398	6.731052604	6.80991207
"1552691_at"	4.05423967	3.841080254	4.000650319	3.987709112	3.890550949	3.86345795	4.14516887	4.29133554	4.03764623	4.24723415	3.926166888	4.039444535	5.365483675	3.967395965	3.974094307	3.808932183	3.763013946	3.876258197	4.051870602	4.191169583	4.663884666	4.254351566	4.430245987	5.364517901	4.118952392	4.196764956	4.063984527	4.313463711	4.217318103	4.214277876	4.134099589	4.37910158	4.0158371	4.183180251	4.154138273	4.255524014	4.536205671	4.180267836	4.219967902	4.123196252	4.042484655	4.076588083	4.11910686	4.46976564	4.136372094	4.23646977	4.192193252	4.182981978	4.431951085	4.343212999	4.241467574	4.513953352	4.407231024	4.488506116	4.485337068	4.621489296	4.177642913	4.878346752	4.339083993	4.294231357	5.190612758	4.667518049	4.470929511	4.444027693	4.438980366	4.583640542	4.605752632	4.504246087	4.589188179	4.542083698	4.611584944	5.027921091
"1552693_at"	4.019423628	4.0101302	4.543785636	4.031994941	4.13033506	4.890042892	4.174262913	3.985713273	4.361181688	4.067964587	4.733049321	4.687244239	3.988459734	3.89729646	4.391706956	4.061811728	4.311929142	4.378650636	4.027119156	4.680165259	4.835675161	4.857311591	4.928824266	4.98412382	4.645567345	4.614536025	4.586090041	4.711201845	5.0992365	4.81742387	4.769808348	4.50896784	4.568958449	4.523136176	5.185897701	5.116450565	4.65979398	4.858398453	4.640274716	4.675313866	4.594550521	4.687283806	4.634652864	4.637310339	5.197575766	4.926821881	4.645138546	5.055412075	4.712343455	4.858143274	4.769216029	4.881666996	4.992629819	5.173937314	4.99042549	4.465791842	4.616040963	4.56140983	5.097477301	5.165629989	4.330567048	4.565923922	4.71675621	4.575640655	4.854969371	4.768413293	4.616040963	4.605663669	4.794602581	4.472362417	4.508830746	4.468027767
"1552694_at"	3.720520333	3.790817335	3.699864092	3.708799681	3.712006774	3.719416457	3.732579383	3.786765104	3.696137066	3.760781575	3.816803575	3.776536407	3.712006774	3.720318033	3.686355242	3.64343874	3.671077017	3.753929585	3.591691143	4.569351079	3.739095358	3.70067719	4.022103004	3.763064602	5.350853385	4.652875556	5.432293108	5.381876466	4.541686582	4.769208024	5.401231944	4.837523021	4.688183681	5.045363666	4.054614735	3.882085475	4.824514065	4.572534248	4.850717149	5.243852161	5.322589336	4.566063548	5.254792728	3.824734128	4.359843976	4.360866878	5.227540969	4.129225085	4.462293254	3.939926414	4.5505604	4.432086372	4.954098151	4.738186509	5.043194561	4.968139553	4.262694056	4.373479545	4.214942515	4.369215912	4.596370692	4.156251207	4.783695064	4.513915257	4.004447334	4.224043401	5.260482655	5.406965491	4.635707497	4.334121508	4.785702363	4.241308665
"1552695_a_at"	6.319062431	6.718094197	6.331351693	5.82962691	6.319248463	6.75010147	6.285355376	6.231304194	6.870841517	6.239636508	7.020644897	7.529893469	6.327328027	6.046707865	6.215873888	6.10952311	6.211821158	6.607547608	6.456372404	8.90804466	6.232905919	7.432604136	6.626415941	7.174854057	9.089116218	9.22027893	9.280778741	9.54435845	9.027038736	9.101652822	9.227394545	8.900172359	9.234365514	9.233811227	8.491834619	8.778272161	8.835028149	9.472283609	9.273064679	9.336311887	9.581119357	9.508217342	9.032443549	6.399974565	9.354055705	9.078252126	9.503367371	8.829998451	8.835067795	8.906822518	9.07867835	9.225913937	9.359998047	8.878622114	9.174043907	9.000341128	8.621530675	8.706919313	8.241116391	8.414986183	8.795919207	8.579250073	8.994319097	8.710658644	8.411536073	7.889738698	9.779267715	9.075516498	9.173419006	9.107653025	9.26854691	8.413694487
"1552696_at"	5.107202596	5.154199147	4.905724569	4.910219322	5.247862796	4.472119056	4.798337698	5.512621682	4.811936695	4.991708308	5.436871881	4.797970919	6.054157669	5.317106099	4.776519746	5.078062284	4.904349469	4.951499778	4.959871559	5.512446023	5.125650663	5.517641728	4.839732742	5.141787952	5.642976585	5.335095303	6.046921807	5.252731543	5.330498212	5.561476785	5.827134209	5.969263634	5.295910655	5.400915627	4.991743342	5.226214387	5.898141127	5.300459313	5.571875071	6.224498002	5.324201091	5.20674818	5.280294994	5.856619429	5.093413522	5.333603231	5.341679272	5.154555503	5.198171811	5.371007882	5.547728192	5.338941288	5.594806182	5.864547678	5.888288324	6.036782245	5.458376933	5.717155721	5.696776494	5.357175389	5.795212569	5.557215755	5.416813964	5.50279925	5.333857505	5.334701348	5.578444269	5.585586526	5.297576606	5.278830548	5.558896635	5.543130572
"1552698_at"	7.527115589	7.339724144	8.04867745	7.209536829	7.511364198	8.190296743	7.268116921	6.965167259	7.577233054	7.15161146	8.087460811	8.165071861	6.97884447	7.089439758	7.289135212	7.31722643	7.822012934	7.53440039	7.838111804	8.24281936	8.347184734	8.145005436	8.176375148	8.565745478	8.303489497	8.683666198	8.331191499	8.939430825	8.814267375	8.296965772	8.309535286	8.279024561	8.51668022	8.389963221	8.888739595	9.254217491	8.327003641	8.700130362	8.567461891	8.380990579	8.269217296	8.837020016	8.139374678	7.85446033	8.683673323	8.458216676	8.565624668	8.549757843	8.579125772	8.783160396	8.48575727	8.97235207	8.789196754	8.661402029	8.35949333	8.515882147	8.546036435	8.604037835	9.402179473	9.115136888	8.220246322	8.827982162	8.515537032	8.268649692	9.110657237	8.412479251	8.270356193	8.404110319	8.541987191	8.525130799	8.555927569	8.183577952
"1552701_a_at"	8.572367411	8.929925516	9.737012841	8.546436462	8.908963219	9.890113491	9.040387158	8.535857837	9.825521483	8.29236187	10.25902648	10.17467564	8.922991046	8.355201833	9.08235124	8.715306508	9.500160359	9.174780143	9.463758304	8.707902498	10.11944986	9.395444056	9.876334394	10.73368312	8.256409054	9.358815973	8.468364597	9.43197197	9.647635026	8.546848399	8.700739895	8.477501234	8.556836943	8.034445954	10.26039123	9.871477576	9.116309648	9.592493244	9.140296997	8.547210255	9.403848884	9.787641959	9.244242967	9.064779505	9.900929265	9.799640057	8.978145486	9.91748867	9.934431192	10.00502506	9.429421954	10.11143933	9.780415965	9.838363575	9.669010689	9.477122162	9.688217808	9.767858108	10.64659329	10.48167117	9.597093884	9.380727234	9.435133229	8.939307883	10.34292111	9.444188987	9.450831633	9.357292424	9.772379801	9.640556357	9.618767316	10.35841668
"1552703_s_at"	4.684904456	4.454416363	4.642763235	4.928605194	4.444800431	4.684904456	4.615096358	5.204147696	5.182803848	5.653648142	4.836992053	4.443620365	7.128574884	4.684904456	4.288732592	4.475439757	4.287364291	4.462754204	4.619818705	4.974680356	6.507136401	5.626901366	6.049832008	7.828521587	4.957693615	4.909232766	4.869356276	5.905346489	5.048304678	5.067346449	5.274955979	5.392482908	4.941577697	5.60537373	5.23406159	5.165505738	5.631443402	4.939917056	4.921663321	4.888984966	4.807972451	4.846146248	4.885346009	5.510034665	4.908875539	4.947309388	5.03016587	5.570524692	4.978106293	5.150566221	4.83863	5.481957462	5.345059941	5.287235217	5.401749641	5.56598528	5.440997674	5.824225963	5.600329396	5.492248129	6.818144712	5.463840026	5.062927101	5.316858136	5.521742836	5.530235613	5.496555241	5.714450323	5.7149461	6.475602218	6.221169683	7.644711157
"1552705_at"	3.963010263	4.061232904	3.889509893	3.718853203	3.841197968	3.802226373	3.817295208	3.998420508	3.856094779	4.289707756	3.980058575	3.947190952	3.921036073	3.95271796	4.044395135	4.02217049	3.756645939	3.76109733	3.761663472	5.236762594	4.496682665	4.14921613	4.490841555	3.939601453	4.844215821	4.723549763	5.093808723	5.066609195	4.735313591	4.923222685	4.768688177	4.649092315	4.838900849	5.578638011	4.4715249	4.467407876	5.195571089	4.871548644	4.778431199	4.932431525	5.012857449	4.982990341	4.967773304	4.668684546	4.987323555	4.929838796	5.373792966	4.752796018	4.759479931	4.868675285	5.187586635	4.953056597	5.051826323	4.56950982	5.125840771	5.164775785	5.167912649	4.799328479	4.405081022	4.421061734	5.178051852	4.814380782	5.169776976	5.514059484	4.711976099	4.97111539	5.20619245	5.087810397	5.219500715	5.04288662	5.385689234	5.075822508
"1552708_a_at"	4.25385068	4.154568885	4.662906001	4.155160152	4.268182131	5.088266955	4.09019437	4.211852362	4.938716745	4.150750573	5.73725078	4.984319857	4.226117932	4.326526221	4.32726967	4.238428762	4.612558662	4.429091907	4.591496794	4.779139387	4.868496355	4.724350222	4.812148104	5.034899555	4.84716786	4.830447056	4.710845355	4.951240829	4.883889461	4.625658529	4.776388403	4.54542525	4.81035373	4.838643401	5.060831692	5.201106695	4.675238412	4.825774024	4.714199391	4.562974631	4.589325212	4.860890607	4.696166526	4.433837127	4.909056571	4.774524313	4.798519813	4.982760536	4.833026958	5.261282381	4.765828621	5.23822506	5.003906155	5.21494569	5.084060616	4.991024876	4.928496358	5.058349203	5.499792762	5.337242401	5.105607379	4.789261564	5.058349203	4.849804627	5.259743164	4.807849342	5.058349203	5.080289081	5.345393002	4.812882692	5.058940744	4.932051764
"1552711_a_at"	7.366527306	7.258427187	7.57837353	7.204150462	7.52446975	7.599760569	7.371972854	7.298270715	6.765173842	7.741703365	7.305191992	7.371972854	7.721933393	7.371972854	7.256949079	7.432301365	7.286638718	7.400553043	7.412409947	8.695125833	7.999167978	8.034153347	8.333284708	7.969427878	8.850389153	8.467227115	8.879180728	8.450690821	8.383467786	8.753394651	9.038037122	8.78442644	8.783829077	8.948793266	8.086793316	8.462050908	8.763703649	8.566339737	8.759682892	8.784151479	8.7055888	8.477696867	8.960235159	8.402799303	8.550312939	8.404996883	8.771799142	8.633581767	8.730503432	8.735639998	8.98241495	8.091726142	8.25053295	8.146071682	8.440440171	8.38660726	8.324451924	8.095307114	8.471854434	7.969723573	8.576885333	8.575868809	8.253190473	8.21034148	8.263944543	8.453483199	8.586452427	8.419127345	8.215811216	8.341782441	8.191212582	7.938513139
"1552712_a_at"	9.176552622	7.78762112	7.718236553	7.300919938	7.874339312	7.499295654	8.181959292	6.743998421	6.774231302	7.234517855	6.648992665	8.648703457	6.887489071	7.328256563	8.164094141	7.03211595	7.14915508	8.047718455	7.800481459	10.92760201	7.404196497	8.695940474	7.021914525	6.63684364	11.32246605	10.72728131	11.01992075	10.86274508	10.76776966	11.26484142	10.90997481	11.34366215	11.11431815	11.22096324	9.76973257	9.780336456	10.72367747	10.71184493	10.86043901	11.12720816	11.21883434	11.06523835	11.11982962	7.37621276	10.63640908	10.5882182	11.02003537	10.16162871	10.39245245	9.932059843	10.52276163	10.00916976	10.48068631	10.28130711	10.95615155	10.53945105	10.37906767	9.952419818	8.272437526	8.669326315	10.93810837	10.13648562	10.60188793	10.35046296	9.709565065	9.940129396	10.77237883	10.93366713	10.40567403	9.811021383	10.51348793	9.938187772
"1552713_a_at"	6.959554536	6.942947098	7.362137006	6.949941029	7.1083366	7.933384452	6.98576953	6.797619997	7.411912259	6.769446591	7.853461013	7.868681757	7.013315609	6.909003105	7.067904811	7.102179316	7.359636368	7.284819385	7.37344626	7.415296725	7.519066357	7.252639028	7.694916437	7.484285563	7.169756018	7.65909877	7.400600088	7.430899392	7.747851372	7.286198091	7.498947452	7.314324403	7.257415916	7.175025826	8.232077866	7.998458534	7.340758691	7.816722431	7.639520918	7.426344281	7.508506484	7.739924468	7.364874556	7.322760013	7.78222847	7.73329353	7.315414689	7.750021141	7.845505527	7.924889	7.629379217	8.36797349	8.303494334	8.080556309	7.943814282	7.928825244	7.804395394	7.90735747	8.576353396	8.646274851	7.536927101	7.991612823	7.694749875	7.71248136	8.355934482	7.868149914	7.736790283	7.73477628	7.888091807	7.809799151	7.785844611	7.651955267
"1552714_at"	8.006354405	7.158152416	7.18492244	6.356557369	7.855126387	7.334856398	7.509519203	7.848580524	7.232749757	6.370099944	7.105577646	8.093862089	6.424196844	7.260591249	7.626042403	7.422200122	7.144715119	7.668925209	6.495527287	10.70675723	6.084154188	6.690947396	7.443458834	6.459435726	11.23565676	10.69847331	10.92181533	10.72277101	10.72465684	11.47795586	10.77098039	11.59172282	11.05932706	11.24767147	7.82881295	8.737521652	10.66756737	9.937537339	11.05999121	11.83001791	11.02382559	9.910717961	11.0349248	7.014108161	9.169084979	9.136250488	10.92064036	8.94023297	7.208901139	7.220716228	8.322138046	7.805300629	8.152207979	8.101225223	8.026828073	8.814506754	7.519187848	9.198112005	7.327323615	7.095636463	7.710530141	8.011694703	7.900770941	8.006129901	7.837689607	7.998003844	9.600579814	8.188475402	8.083496956	6.615960193	7.365439526	7.027004361
"1552715_a_at"	4.423464037	4.372096414	5.259283447	4.16566555	4.344866601	5.822705414	4.486359634	4.317993073	5.321294734	4.289859709	5.81661138	5.917806503	4.32611185	4.113286531	4.521832751	4.469072047	4.880163189	4.782931997	4.929673561	7.097691181	5.871461007	5.900934421	5.683151253	5.734635044	8.253944824	7.389707558	7.378469007	7.114093415	7.276927819	7.663831695	7.097995141	6.695564584	7.316446585	7.078256262	6.577327898	6.095717555	7.608473631	5.870265156	6.875245868	8.252071169	5.707207496	5.656399898	7.079934764	4.961747958	5.876254751	5.809480372	6.797229954	5.536884392	6.034394205	6.278599339	5.64987396	5.989933217	5.659602814	5.507750233	5.41163646	5.256760893	4.965886122	5.141690637	5.685838673	5.948356469	5.159028705	4.972396287	5.446551898	5.037204457	6.392809648	5.095654185	5.545462426	5.114754941	5.256151712	5.056946492	5.256760893	4.811850798
"1552716_at"	4.125368916	4.062613606	4.175730876	4.172095645	4.175077252	4.490433998	4.104909108	4.184154841	4.108096406	4.571021995	4.316433752	4.617965784	4.241012077	4.174262913	4.10922188	4.121274097	4.053609122	4.032633787	4.174262913	4.804363233	4.680735602	4.596574207	4.653138221	4.886343963	5.065657836	4.890759178	4.955209984	4.897075052	4.868193263	4.949989488	5.12039522	5.025405774	4.77352931	5.133569675	4.87932678	4.742299961	4.978606	4.717864685	4.720891283	4.779605086	4.684872054	4.581416296	4.788450713	4.708942681	4.907808962	4.664254446	4.82211533	4.644414615	4.681820311	4.741212799	5.186676526	4.679483031	4.794587054	4.753796561	4.850617638	4.724043082	4.724043082	4.660649932	4.794827633	4.606900291	4.74930416	4.833588775	4.860903553	4.749111053	4.826376644	4.724043082	4.681439231	4.678499797	4.712090689	4.89050029	4.580530185	4.487331181
"1552717_s_at"	5.881123102	5.923879193	5.835938703	5.774838279	5.675253877	6.34547135	5.857154978	5.946783824	5.850333604	5.937756547	6.32010678	5.974695291	5.882864089	5.835908227	5.884369014	5.823970178	5.926366252	5.925309619	5.750914651	6.758348296	6.388626844	6.830505866	6.502751265	6.731561222	7.078083119	6.831380619	7.196716415	7.049179654	7.135835107	6.843541451	7.223933387	7.08624043	6.904815074	7.143240752	6.776095206	6.896250172	6.892124374	6.607230127	6.973928124	7.126422019	6.641229763	6.501312633	6.762786802	7.420152778	6.563701806	6.808055763	6.841524466	6.765022524	6.783875759	6.619635089	6.858486841	6.781379469	6.756000507	6.659295245	6.521451018	6.808613706	6.440210115	6.775202886	6.51236465	6.363740618	6.492283713	6.322043836	6.653299782	6.670515636	6.661753285	6.450863783	6.57238056	6.540589703	6.327320607	6.583422316	6.138640518	6.382126722
"1552718_at"	5.422612214	5.515113813	5.598626273	5.492131559	5.486248002	6.124969131	5.484708488	5.454459095	6.127879389	5.525449164	6.27501432	6.198432013	5.431635664	5.362108868	5.307841696	5.468423597	5.743436108	5.838087995	5.6481022	6.577099914	6.553446262	6.112895957	6.360086441	6.574162489	6.415035934	6.454216086	6.447565631	6.299740089	6.944611533	6.501026823	6.381919971	6.361174373	6.597699364	6.357314156	6.689356939	7.078334274	6.389825846	6.811098715	6.411384891	6.411805518	6.436674841	6.663005733	6.462935339	6.502293569	6.474291536	6.62043881	6.378471989	6.535877323	6.813278685	6.701542379	6.431549752	6.993803166	7.009715384	6.498507364	6.540301287	6.760301893	6.351921689	6.21164378	6.83320405	6.767581606	6.059446434	6.308257115	6.636131285	6.344178874	6.867879948	6.456514763	6.522767629	6.509525877	6.44726753	6.336232237	6.432929523	6.139049916
"1552719_at"	7.465903794	7.21656254	7.197937461	8.148810425	7.590010473	5.987332866	7.55475507	7.579352656	6.549603378	7.760033955	6.492406826	6.20248164	7.119522992	7.363997761	7.900730988	7.859835046	6.800452329	7.616800306	7.19199638	6.975361986	8.232207734	8.94267667	8.708273003	8.258279469	7.69120225	7.288027975	7.426684318	7.565197213	6.996286385	7.842976624	6.921638202	7.408609295	8.08821446	8.446647781	7.924805419	7.712742577	7.7305951	7.302940702	7.920104803	8.312080703	8.064650642	8.038433398	7.577950866	8.426103144	7.458781201	7.884683389	8.566565156	7.907174402	6.840185886	6.856724436	7.579808106	6.974603829	6.927662268	7.622621533	6.933983063	7.436552086	8.306024955	7.903377984	7.226121487	7.600509551	7.401114089	7.414549006	7.906437017	7.566229169	7.050340066	8.449499376	7.553997299	6.935671665	8.145089386	7.820881207	8.457451441	8.537716945
"1552721_a_at"	8.685690996	10.2161434	7.905572639	9.441947189	9.790062237	6.68698314	9.449203277	9.39128552	8.279025105	9.823159964	10.35335548	7.577137333	10.0867509	9.972718481	9.30503736	9.296077473	9.196534408	9.406880789	9.691416282	7.975469478	8.927796323	9.045679129	7.911036409	8.222414854	8.006016487	7.835449616	8.138370017	7.287352233	7.325013014	7.03895092	8.878221026	8.839257073	8.432991059	7.690434589	8.53403692	8.25328935	7.903098194	8.449677806	8.926714894	8.705525232	8.68077154	7.898714303	8.807958598	10.58351776	7.895183169	8.796017431	8.61566267	9.722884217	8.711110746	9.596007039	9.4999408	8.619214939	9.240257092	8.815977599	8.987354105	9.580900713	9.304229461	9.852496455	9.57439803	9.199601849	9.067174611	9.571397638	9.442087487	9.507613525	9.279836988	8.729269566	9.121204204	8.975415418	8.830098332	9.341808684	9.086213185	9.996865547
"1552722_at"	4.000296883	3.985713273	4.249153117	3.78873347	3.891543845	4.360868329	3.985713273	3.830261129	4.119488643	3.888976972	4.293196297	4.421221972	4.124367899	3.796946451	3.858462011	3.716508969	3.932082581	3.985713273	3.993576034	5.592342271	4.226214818	4.640761911	4.37910158	4.626454857	6.672248052	5.263025288	7.030759804	5.3697748	5.378428027	5.646775164	6.913904384	5.955858809	7.333362076	6.458694795	4.937812772	4.897105451	7.490836496	5.48391862	6.751894879	7.329964288	5.806556629	5.307040413	6.040244271	4.288570814	4.859873499	4.409483859	6.632526821	4.756754173	10.09930963	8.760547464	11.19426604	6.270488194	10.0119485	7.536033747	10.27368033	11.39923451	8.082607093	5.027470155	5.941429042	6.077906526	11.16927933	6.136767954	10.16124139	10.30439643	5.962887795	5.55061963	10.43375499	11.03582345	6.894972563	5.906036314	7.497153748	5.855686715
"1552724_at"	5.805140024	5.994262513	5.899022111	5.81419856	5.903353346	6.697642954	5.867237429	5.885688432	6.459714119	5.688682757	6.692625317	6.543650816	5.580672019	5.808434295	5.991313141	5.752580103	6.201450608	6.2104023	5.982629892	7.390877618	6.807157138	6.974192987	7.279588117	6.902769152	7.416723472	7.157101042	7.182115765	6.915942083	7.588610406	7.105241285	7.24169189	7.197537082	7.382616398	6.959025298	7.648946557	7.537273943	6.50985253	7.163200777	7.073390836	6.781390116	6.99012769	7.405799517	7.012404584	6.780304943	7.030380114	7.142814161	7.127645877	7.12461427	7.069858728	7.12361652	6.854356622	7.185302643	6.894868694	6.793010864	6.586728528	6.591509279	6.851152532	6.615798997	7.15966938	7.163759522	6.241171111	6.844010803	6.711330416	6.383108131	7.044925165	6.998343562	6.544539755	6.460529742	6.535579101	6.73956193	6.700359854	6.741000572
"1552725_s_at"	5.269375475	4.859537009	5.081973049	4.778359816	5.047055553	5.22495304	4.917181754	4.699671486	5.117329221	4.638416948	5.287680889	5.257044349	4.832203279	4.544416907	5.194171112	4.689305085	5.144406832	5.069337076	5.085247771	5.85018909	5.900414016	5.949534002	5.669461547	5.909765335	5.881471215	5.930200214	5.729409982	5.849033784	5.943915217	6.032911682	5.962240972	6.012121103	6.009494644	5.89907227	6.465470246	6.92730748	6.076910053	6.237822877	6.291974493	6.278897853	6.012950748	6.487660168	6.006045016	5.779559728	6.437906004	6.477184158	5.897319691	6.358367438	6.338303172	6.346544035	5.816657883	5.597075809	5.490101925	5.397389377	5.370437245	5.439821914	5.657406537	5.403381937	6.245083872	5.950786532	5.645895196	5.56348204	5.382893928	5.164538756	6.356425614	5.354077899	5.33124483	5.319372466	5.331676236	5.463368752	5.779022247	5.535060168
"1552726_at"	4.689629056	4.742633996	4.726965186	4.862700286	4.737498394	4.911659073	4.875437346	4.828357382	5.186464162	4.828522305	5.836336545	5.115434194	4.898973268	4.716852561	4.719479031	4.829368382	4.948197045	4.612745303	4.926799296	5.790363891	5.320683161	5.589159272	5.384079149	5.446847816	5.567254646	5.501137744	5.766120078	5.621703632	5.646813909	5.65036307	5.625324112	5.572321984	5.833642786	6.090924724	6.141722077	5.698799185	5.670629422	5.708343137	5.633386713	5.685924837	5.735481148	5.65703624	5.691365803	5.588848975	5.771780041	5.700944623	5.676802057	5.655928729	5.658901876	5.675914766	5.806434875	5.989378079	5.949424864	5.679958642	5.620207928	5.73665622	6.009777579	5.572829454	5.866467086	5.765937941	5.671744338	5.824908145	5.928675326	5.813031589	5.816063661	5.883626985	5.806817735	5.796648489	5.81076883	5.740810875	5.621030738	5.567364405
"1552727_s_at"	5.222663812	5.687467508	5.729476623	5.221310562	5.398378321	5.948859048	5.432496401	5.347637147	5.871340849	5.467712316	6.001730035	5.837486553	5.435263558	5.292133613	5.220491531	5.36195041	5.51874087	5.529456401	5.266060432	6.451702434	5.78167588	5.522324197	5.784334073	5.899129625	6.517349751	6.012500048	6.500933514	6.014343305	6.632547034	6.211510714	6.119408006	6.322636193	6.519124255	6.715922546	6.414725669	6.256236402	6.119729384	6.404259239	6.232490371	6.45918214	6.329399341	6.243062059	6.486861081	5.823436046	6.315018903	6.224380109	6.195903596	6.245316971	6.309525994	6.509838946	6.798023797	6.485352814	6.663925325	6.700254481	6.574226118	6.396465105	6.57822272	6.386301995	6.641200762	6.97753375	6.422895031	6.596482061	6.787103426	6.802035884	7.118819311	6.6978156	6.296194679	6.454902231	6.996842278	6.439170441	6.394632903	5.861513603
"1552729_at"	6.432157306	6.44359154	6.453543003	7.089173722	6.427585131	6.679260001	6.336289566	6.308686837	6.431452897	6.323213324	6.662334973	6.474982369	6.250813245	6.603201667	6.348879763	6.338854498	6.5767318	6.518347737	6.383970755	6.622256084	7.626119438	7.442530896	7.106025917	7.403282895	6.788826766	7.145118139	6.838063715	7.290536676	7.112876634	6.851483812	6.84419058	6.840885574	7.048001809	6.830974072	7.369689068	7.006890278	6.746291739	6.538944753	6.682129079	6.613144641	6.597523041	6.909631073	6.742934173	6.567520747	7.033275602	6.862679043	6.703099414	7.031746341	6.916745627	6.695284514	6.760042131	7.126218715	6.853452741	6.765438972	7.023169173	6.815031266	7.023169173	7.032996776	7.434472091	7.213502108	6.802533162	6.715011872	6.599299196	6.508686385	7.091813525	6.983880605	6.551136955	6.612284866	6.974308271	6.631252873	6.797755815	6.957183676
"1552730_at"	5.469532187	5.674048048	6.132626388	5.592577696	5.631713581	6.314520805	5.571793093	5.557140082	5.906905159	5.350198957	6.35205251	6.168681117	5.408550936	5.328733912	5.933668326	5.566364901	5.967649707	5.81891078	5.635732349	6.17544893	6.038024475	6.087660795	6.401694021	6.357483245	6.133971589	6.227690063	6.305525013	6.151042304	6.633314094	6.192149311	6.262910726	6.115785819	6.195560904	6.09703113	6.802768576	6.978886353	6.410065383	6.642124365	6.553855636	6.381710009	6.419438515	6.667341212	6.285309588	6.300343801	6.606250841	6.5420236	6.414842326	6.644662898	6.840542662	6.846762142	6.618267333	6.897937671	6.685513051	6.51089153	6.386771156	6.400931349	6.335561656	6.31374015	6.938291061	6.915256546	6.312549976	6.395176634	6.378308023	6.101923648	6.735233543	6.242563074	6.204009551	6.353000667	6.510896936	6.14243989	6.203001324	6.144266936
"1552731_at"	4.446996592	4.397153798	4.669651948	4.357086117	4.391013297	5.230781563	4.417209925	4.208224046	4.79652122	4.191062185	5.462989522	4.928346558	4.286583907	4.226117932	4.374335217	4.312030728	4.76019478	4.444774275	4.529732822	4.531106241	4.780883732	4.734378257	4.832631288	4.923804821	4.63127801	4.756197916	4.726340801	4.764882561	5.008842144	4.527231161	4.827275548	4.657491546	4.765878957	4.714639661	4.961468299	5.266153378	4.840203449	4.919795962	4.847916921	4.637310339	4.864995797	4.964600323	4.934306702	4.689829528	5.16954819	4.854260987	4.779962888	5.139379949	5.092049117	5.084264439	4.721975245	5.206603533	5.130687497	5.113958678	4.941601547	4.999746747	5.006141711	4.931094912	5.525860628	5.518047726	4.812961311	4.856883328	4.915565915	4.714893087	5.435150021	4.884651239	4.949650244	5.075463139	5.139706148	5.076619052	4.989224073	4.686626248
"1552732_at"	4.190581367	3.91840604	4.323403754	3.88105006	4.131173242	5.247862796	4.111915065	3.929390886	4.886367338	3.802659616	5.335325402	5.536299556	3.974702915	3.962956711	4.186161105	4.051584842	4.333940004	4.173477298	4.431050961	5.022117586	4.532414678	4.637455357	4.574252313	4.647938265	4.544294831	4.748271736	4.720125673	4.700750887	5.278976142	4.613692038	4.662283402	4.593386622	4.815160124	4.552532988	5.283424763	5.242276243	4.726959014	5.222701191	4.675999192	4.536641418	4.55018056	4.776706072	4.597896138	4.547276455	4.735528673	4.775778259	4.6665313	4.581518237	4.56471383	4.811050118	4.654542503	5.206603533	5.13176099	4.855777383	4.917879821	4.795189065	4.781842505	4.660138401	5.399177232	5.790002449	4.604670401	4.935127047	4.801726687	4.809397822	5.131267857	4.821417237	4.788869485	4.771432094	4.939267092	4.818381711	4.815495596	4.790747497
"1552733_at"	7.861900267	8.154712898	8.313079046	8.086902384	8.425365267	7.839980779	7.960133636	8.885910369	7.477228846	8.669161403	7.409088042	7.276675841	8.513435969	8.812979809	7.886243749	8.842803912	8.229552365	7.933482104	7.498488621	8.384078753	8.539729179	8.427045861	8.514038061	8.407742037	8.535911099	7.747060296	8.56852134	7.596273742	8.05256153	8.530076104	8.401410397	8.364651642	8.794797794	8.70125841	8.034027333	7.941067977	8.312894482	8.381846201	8.420346398	8.637221209	8.365476616	8.259698728	8.34672735	9.278608028	7.509546211	7.87916686	8.429678979	7.389871583	8.192336479	7.694354433	8.416615464	7.590614271	8.006396345	8.050128234	7.715677951	7.967809743	8.054769476	8.238138549	7.541434475	7.967809743	7.902586615	8.02006913	8.121246623	8.496012115	7.577103795	8.296730922	8.244682445	7.885895072	7.882263082	8.080210383	7.859009522	7.301883686
"1552734_at"	4.483878596	4.842808067	4.315236119	4.522141745	4.487729422	4.370717783	4.391432583	4.736173995	4.550414464	4.632085056	4.477252611	4.280049419	4.824784185	4.749393021	4.331233726	4.730128241	4.422888772	4.50813959	4.628376712	4.950421641	4.974785382	5.255073647	4.996546205	4.801186714	5.182000797	4.982004961	4.863605693	5.017760282	4.916826207	4.961687088	4.963631739	4.904115104	4.941917625	4.997568789	5.024616421	5.032621354	5.397469934	5.036386822	5.109868593	5.374264737	4.990633475	5.095273432	5.001228959	5.60772736	4.694194151	4.929714888	5.336795008	5.080480746	4.843589525	4.895405801	4.986110436	4.933385738	4.942023636	5.089585764	5.089661142	5.065157194	5.089661142	5.168867182	5.289457974	5.159950031	5.088978771	5.190080507	4.985484398	5.105492367	5.042025472	5.22106975	5.089661142	4.980191265	5.215120202	5.31731971	5.089661142	5.133608179
"1552735_at"	4.957584878	5.123605592	5.023432799	5.729486624	5.122693615	4.877320599	5.373759326	5.58469696	4.706381921	5.462777483	4.840121018	4.896162815	5.428684422	5.090708262	5.202635484	5.29580731	5.074741864	5.043863061	4.766482056	5.339513467	6.054222668	6.27211027	5.825076761	5.912001764	5.600193205	5.754180028	5.675208103	5.967002959	5.322742846	5.675160948	5.62260522	5.397157465	5.942690888	6.196702654	5.697385081	6.079712732	6.136015104	6.027156188	5.985459199	6.034728947	6.597922395	6.17151795	5.99853356	6.729033063	6.166196369	6.263347231	6.362674231	6.463477759	5.67619086	6.088557559	6.264713291	5.911530213	5.607389756	5.642084877	5.485358713	5.691160838	6.298599894	5.80033761	5.680186165	5.837940857	5.684875363	5.851690812	5.893060818	5.807763705	5.981358336	5.964556702	5.844409511	5.572709795	6.175816916	5.888585686	6.137228723	6.245039322
"1552736_a_at"	5.207070544	5.179192161	5.442877524	5.020285428	5.199971375	5.904367548	5.370610628	5.248486284	5.829525424	5.309346469	6.277348495	6.109361588	4.926234968	5.080623859	5.337585502	5.063453576	5.444750597	5.265850015	5.234754219	7.678649749	6.295788999	7.256839716	6.918742855	6.481076984	7.690922788	7.307404714	7.641332421	7.857782722	7.711230138	7.832931628	7.456234826	7.165975518	7.518643725	7.540463347	6.547346298	6.776273383	7.362812441	6.829627855	6.547367529	6.90390572	6.920766352	7.015410636	6.945123242	6.206197277	7.131538543	6.687955166	7.02037817	6.451125508	6.911249007	6.846856901	6.828885117	6.93173438	6.706709647	6.45585545	6.659284936	6.452957699	6.390988649	6.302284065	6.684318763	6.529487187	6.796187761	6.22264412	6.463106272	6.264497339	6.131230547	6.357071148	6.670791144	6.512401752	6.45585545	6.498549862	6.292966297	6.01083521
"1552737_s_at"	5.745821352	5.81156458	5.801572503	5.844268933	5.540943104	5.908230794	5.347936729	6.137969936	6.075610423	6.039886938	6.903983306	6.670533205	5.966387869	5.845730123	5.276368623	5.841629902	5.865781894	5.693107583	5.759984835	6.616103712	5.860639723	5.675845834	5.635600294	5.812186358	6.941616071	6.003622673	7.237882552	6.395354201	6.412632122	5.857405284	7.113073819	7.209697835	6.278421776	6.655169095	6.459734553	6.646860393	6.688524976	6.298087448	6.534554368	6.548850667	6.360111604	5.874165093	6.679704989	6.989916428	6.54895837	6.542038161	6.416902186	6.34962735	7.312154268	7.124955791	6.948662634	6.55092959	6.45557932	6.446186492	6.597172073	6.844964935	6.632345889	6.662365255	6.635708317	6.502956044	6.479054624	6.479054624	6.762662823	6.479054624	6.429072218	6.130465281	6.323182492	6.761433056	6.424220224	5.939487362	6.106821267	6.240274582
"1552738_a_at"	4.179471379	4.065063933	4.659304537	4.130397503	4.168005299	4.814559789	4.02469872	4.250209277	4.455124773	4.267430732	4.552919223	4.179471379	4.151530247	4.093651604	4.117729423	4.047167572	4.236701703	4.146895458	4.25383606	4.506572972	4.771633285	4.252232297	4.640721991	4.758903404	4.394326517	4.489497458	4.452121423	4.369097817	4.692397198	4.525416777	4.507720788	4.471787728	4.511358975	4.511358975	4.512427798	4.607209574	4.326221231	4.453265784	4.394925638	4.245793007	4.258633373	4.392338913	4.335888399	4.502833797	4.358234308	4.323896579	4.504848413	4.407198658	4.545722435	4.527175252	4.451032991	4.74522521	4.722433241	4.647671081	4.6835217	4.676826822	4.651329979	4.623427552	4.728116399	4.740278934	4.573375567	4.459274046	4.764847249	4.688551981	4.841588606	4.625295168	4.713580965	4.623375534	4.573409473	4.664817008	4.582919991	4.421643617
"1552739_s_at"	5.722758793	6.05117089	6.125542374	5.643040211	5.707077176	6.535218475	5.696998197	6.050619483	6.286403208	5.972847703	6.61352922	6.428903224	5.83247475	6.009170743	5.335786067	5.740621519	5.971365322	5.972847703	5.762660268	6.828035013	6.759142346	6.688841745	6.733868925	6.806038049	6.340280937	6.5414234	6.624330799	6.579361118	7.068001558	6.7183476	6.657985528	6.782939114	6.682326438	6.513563577	7.350617515	7.044524096	6.61397722	6.836121127	6.664881422	6.704610159	6.763425218	6.717829126	6.703277358	7.092534794	6.75229552	6.531724985	6.702268559	6.604011717	7.200546862	7.234479155	6.943694589	7.270947111	7.200128665	7.248912879	6.965191523	7.285645204	6.839458514	6.719961243	7.613276002	7.209517774	6.656414518	7.014265825	6.962447071	6.979367828	7.211699056	6.979367828	7.013528368	7.146228552	6.844221389	6.778944405	6.974164648	6.532561772
"1552740_at"	4.517340006	4.345505739	4.086790297	4.382484164	4.465228531	4.26844856	4.749286903	4.470903802	4.210875482	4.386920958	5.243320805	4.321678023	4.138041407	4.561666978	4.483980012	4.410292569	4.397404801	4.465253015	4.634070857	4.903066278	4.543314059	4.767403379	4.782295936	4.561325696	4.649699931	4.801000622	4.691849632	4.723654596	4.705372527	4.798161491	5.11946686	4.913096412	4.576376424	4.720842349	4.88697204	4.883554593	4.704847964	4.877335954	4.758247889	4.733363483	4.537961057	4.856171159	4.681485051	4.744418554	4.849085106	4.651428388	4.781655861	5.059051175	4.572942953	4.654564253	4.609061585	4.802969574	4.63444241	5.066490971	4.821881436	4.80968484	4.691071266	4.805930287	4.956853711	4.908849905	4.882060448	4.961001454	4.664574267	4.658846211	4.766166767	4.899078186	5.028326611	4.747449643	4.656140528	4.645962155	4.883341312	4.884623847
"1552742_at"	8.746537722	7.847339946	8.845539335	7.738761427	9.644645479	8.168510759	9.028985522	9.961022964	8.118574429	8.990188091	7.11603762	6.167913641	8.644211289	10.03869311	10.07912479	10.28658512	9.031193934	9.19840148	8.119541025	6.471160008	8.411210596	8.345949096	9.244293252	7.143524886	6.700288932	6.137664669	6.101323865	5.836670399	6.383445303	7.581395892	5.99823941	6.359402734	7.411042901	5.99254291	6.120407343	6.259023738	6.188735474	6.399617639	7.696740738	7.634388965	6.935994781	7.171690795	6.814356724	9.899809151	6.605229838	6.888103031	6.786124135	5.89312976	6.482227162	6.679298522	7.14044783	6.17182108	7.319226144	7.9740866	6.487509992	7.094674308	6.950528574	7.935109745	5.846009398	7.423800027	6.343232798	7.894332138	7.417339536	8.53646327	6.924316998	8.625468016	6.691862338	6.421645436	6.648508785	7.013025983	6.695538402	6.116498598
"1552743_at"	6.162061636	6.483942132	6.502823917	6.313945229	6.467437871	7.101247985	6.296373945	6.44022811	6.859583196	6.149975194	7.306861885	7.113817635	6.230929044	6.396984615	6.502882701	6.344677328	6.661922425	6.467437871	6.468113526	7.203868143	7.020918837	6.844011214	6.912628137	7.101343604	7.173735054	7.245279733	7.157431669	7.051851528	7.687706264	7.193101237	7.184695511	7.140274771	7.178399967	6.862153122	8.031349981	8.044587887	7.197408553	7.354159804	7.277861484	7.110373308	7.146022916	7.39812717	7.289205033	7.293851104	7.493201	7.540143658	7.347037964	7.37047162	7.593074174	7.550328138	7.333289537	7.925976333	7.953913902	7.638115516	7.544705541	7.627374722	7.44874979	7.47429708	7.994186418	8.098925284	7.233252146	7.501688802	7.568833186	7.330881412	7.962461274	7.411081747	7.4083751	7.51891033	7.377216755	7.263447736	7.504355995	7.424910732
"1552745_at"	4.755500817	4.728486099	5.074216749	4.488916694	4.565989973	5.363502069	4.625555654	4.732429906	5.137969644	4.671926798	5.704621765	5.408545969	4.598200522	4.421426385	4.722439235	4.643772545	4.632369555	4.930684369	4.816250073	5.284454533	5.501976034	5.19637418	5.550200557	5.551152593	5.287155061	5.400957133	5.192236672	5.304460119	5.84034618	5.351326313	5.365032266	5.300460501	5.387693472	5.138190324	6.256764592	5.714689431	5.175000364	5.244313325	5.192274447	5.074490811	4.909509249	5.191349465	5.068087107	5.32524115	5.293599668	5.553723748	5.143708915	5.235004619	5.509920149	5.351644403	5.146288473	5.651473903	5.478821017	5.530636731	5.525584038	5.429835379	5.481556282	5.307484449	6.070756661	5.875695795	5.232045803	5.340838164	5.540296524	5.443954333	5.790559923	5.482045103	5.549259392	5.400545255	5.494730274	5.516411441	5.360436229	5.430842681
"1552747_a_at"	4.170949686	4.162639906	4.254337027	3.997760173	4.001642562	4.731921463	4.07784528	4.128996129	4.347300544	4.103419137	4.474295299	4.460506153	4.083202753	4.077876207	4.192176908	4.207310982	4.100179888	4.335526423	4.065025878	4.480596883	4.393181434	4.371832724	4.446453662	4.481530454	4.457662478	4.313577264	4.423678132	4.434351692	4.874846986	4.49410885	4.505020467	4.537880055	4.41768718	4.517419636	4.969106916	4.527335222	4.35881277	4.735416772	4.399317008	4.493290336	4.371788434	4.501501613	4.269515139	4.303296101	4.410330666	4.52342234	4.543623603	4.361659092	4.440068131	4.612969734	4.481226012	4.841151224	4.964963459	4.8052443	4.895384405	4.711834764	4.682656607	4.61688882	5.128472393	5.095635788	4.817674992	4.650101873	4.751723893	4.738807962	5.015786669	4.789802352	4.643038064	4.779578329	4.636772594	4.598100773	4.738807962	4.66469836
"1552749_a_at"	9.337491322	9.436039818	9.697788532	9.38259499	9.531017806	9.770680058	9.459201954	9.217299836	9.54498156	8.89708152	9.746488528	10.16933739	9.016090215	9.026331028	9.311816237	9.136488739	9.575515294	9.631325465	9.726314777	9.577131232	9.82505705	9.545617039	9.657594016	9.709664877	9.532224771	10.13499015	9.561411777	9.779227633	9.82267052	9.497015514	9.612187479	9.401557158	9.674617649	9.483654694	10.47650136	10.82123092	9.942956455	10.22911565	10.12853392	9.704735305	10.07299592	10.31726265	9.79102568	9.610272375	10.30821717	10.12806395	9.797220967	10.23590309	10.46354417	10.50766734	10.01137699	10.3941327	10.22735162	10.2374111	9.906010506	10.02169221	10.04292148	10.07511812	10.51643152	10.55814102	9.967005455	10.31664207	10.02957188	9.808370448	10.47587277	10.08119514	9.995209619	9.858464905	9.967962637	9.926246437	10.04292148	9.694733224
"1552750_at"	4.929292725	4.980196173	5.014624464	4.827817174	4.939305473	5.246586877	4.959006987	4.933037399	5.064916037	4.8134564	5.311084331	5.472196147	4.79666873	4.817983686	4.872493255	4.898070341	5.102319011	5.078209646	4.980196173	5.562418976	5.648119482	5.468210565	5.305209911	5.633566143	5.485184273	5.781609736	5.624633081	5.609081916	5.823213245	5.552067465	5.681446041	5.645167208	5.587943655	5.754931879	5.698916165	5.755935889	5.599868215	5.601315001	5.58703576	5.579302261	5.545556422	5.636970664	5.526539964	5.27806776	5.576012668	5.639219678	5.411636145	5.645638818	5.659149245	5.633725998	5.56207891	6.199144979	6.355756188	6.050968954	6.10224973	5.988207123	6.062223315	6.054220296	6.242440707	6.309494859	6.052562237	6.054220296	6.098689426	6.013283367	6.18023199	5.871315285	5.830755836	5.985170723	5.980384269	5.886396428	5.961770675	5.942640537
"1552751_a_at"	5.212129217	5.203302392	5.462550096	5.284116244	5.284116244	5.351599565	5.289358716	5.183728897	5.441825346	5.239294956	5.461445449	5.748348401	5.220807312	5.152608396	5.304876315	5.236389485	5.374211304	5.343361391	5.283192897	6.587622806	6.696769376	6.648270295	6.306073864	6.594950031	6.533784692	6.611083526	6.610919313	6.579132284	6.589628023	6.381596688	6.761547917	6.555290218	6.497343248	6.459702005	6.706322622	6.823133745	6.442514209	6.649638397	6.570291993	6.443553912	6.37773313	6.424564031	6.344577702	6.329384752	6.642965115	6.597711362	6.373216371	6.479539664	6.558222952	6.485814315	6.248791323	6.185031458	6.075149188	6.078311146	5.887750955	5.985061057	6.112868989	5.958184345	6.292992408	6.293931595	5.985061057	6.289770327	5.865462421	5.887950882	6.216494756	5.996319519	5.824908145	5.813835009	5.925644536	5.916178294	6.065144295	5.764584782
"1552752_a_at"	6.805780084	6.740558942	6.406329439	6.629843435	6.837393508	6.328201534	6.617423151	6.854006969	6.61034313	7.658728744	6.318548649	6.45995826	6.797651089	7.369067822	6.298384653	6.313960641	6.650481211	6.374683474	6.535766629	8.947085466	7.415716637	6.967930171	7.108032007	7.427105718	9.410641618	8.470541734	9.539934865	8.636773165	8.328451036	8.71491154	9.526231326	8.637752597	8.574670717	8.849006053	7.74626902	7.555618232	9.112824509	8.320109092	9.005052191	9.477254975	8.882511229	7.748915039	8.834953691	7.838296231	8.000110514	8.107248588	8.541761583	7.95187426	8.595072431	8.554496903	8.759211286	7.921813978	8.448205211	8.150140094	8.574067316	8.312890483	7.76601927	8.269449525	6.819653725	7.1074006	8.310690477	8.170277923	8.68508102	8.228627378	7.22388584	7.623390843	8.54642991	8.283937364	7.854620869	8.133325985	7.793804316	8.144335806
"1552754_a_at"	8.381585895	7.216113405	6.96344343	7.308604825	7.808166945	5.618659651	7.432564534	7.617614005	5.711546553	8.343642413	4.625625839	5.828147452	7.096625274	7.821807401	6.395623915	6.608086017	7.225152152	6.87931206	6.381257058	9.889165747	8.516565493	7.498934962	8.122042635	8.901200554	10.04077559	9.226067883	9.958473325	9.1877227	8.884802716	9.734011533	10.10922279	9.540479169	8.946221225	9.407474163	7.191283092	6.793279413	9.880892056	8.939918658	9.721681877	10.13910411	9.802073088	9.028036568	9.915443458	8.427857515	8.584994296	8.396260028	9.573478306	8.405540367	8.271015202	8.267835227	9.488074399	8.047203434	8.793383502	8.65933859	9.341234007	9.000001073	8.477192854	8.963923316	7.118867692	7.368307493	9.171052658	9.030314056	9.094828854	8.800479474	8.280477953	8.800479474	9.323990662	9.067220913	8.952716459	9.049840371	8.089731287	9.123163508
"1552755_at"	4.432446361	4.514080079	4.754211637	4.533235804	4.560628314	4.960384484	4.350778431	4.338983445	4.527566195	4.381558932	4.937128344	4.781461724	4.561602211	4.45799701	4.351717595	4.400754607	4.456969021	4.426439688	4.811175389	4.883279831	4.729779422	4.415025976	4.587366053	4.824948559	4.670591207	4.734582919	4.546685482	4.629619704	4.840563066	4.63113748	4.783214276	4.78851477	4.686210289	4.510575987	4.881111003	5.050498561	4.55958963	4.659847935	4.64859991	4.569701468	4.525883888	4.727652088	4.49858278	4.747563308	4.786849546	4.812260939	4.690913141	4.632850242	4.712224058	4.740175417	4.508690719	5.129173375	5.245315788	4.921889593	4.770700523	4.913465168	4.525293181	4.703146558	4.912741998	5.225578142	4.686515072	4.688663382	4.97097416	4.616607844	5.195418275	4.736709303	4.856168177	4.930637105	4.838016496	4.688435372	4.754663751	4.780740805
[truncated: 47,192,150 more chars]
